# Supplementary material for: Exploring short k-mer profiles in cells and mobile elements from Archaea highlights the major influence of both the ecological niche and evolutionary history
Source: BMC Genomics. 2021 Mar 16;22:186. doi: 10.1186/s12864-021-07471-y (PMC7962313; doi:10.1186/s12864-021-07471-y)
Supplement: Supplementary file 2 — Additional file 2. Excel file with genome list and genomic features. [file 12864_2021_7471_MOESM2_ESM.xlsx]

## Sheet: ALL
Reference	RefSeq	Genbank	OtherOrProvirusHost	Code	Organism	GCperc	Length	Provirus/integrated	Megaplasmid	New_Megaplasmid	Type_5	New_Type_5	Type_3	New_Type_3	Type_4	New_Type_4	Conjugative	Host_Phylum	Host_Order	Host_Genus	GenusOrFamily	NewGenusOrFamily	Genus	Niche	PLS_halo	PLS_temp	Figure_Cells	Figure_Mobile	Figure_All_RandomSelec	Figure_halo	Figure_halo_tags	Figure_halo_labels	Figure_Sulfolobales	Figure_Sulfolobales_iCE	Figure_Sulfolobales_labels	Figure_Sulfolobales_Type	Figure_Sulfolobales_Final_labels	Figure_MethanocThermoc	Figure_MethanocThermoc_Labels	FIGURE_PLS_temperature_mobile	FIGURE_PLS_temperature_cell	CDS_Analyses	Outlier	Outlier_selec	tRNA_counts
None			NC_014222	A3_VLP	Methanococcus voltae A3 VLP	27.4836	25910	1			virus	virus	virus	virus	virus	virus	0	Euryarchaeota	Methanococcales	Methanococcus	Fuselloviridae	Fuselloviridae	Deltafusellovirus	mesophile	non_halophilic	lower_temperatures	0	1	1	0			0	0				1		1	0	0			unavailable
NZ_CP029289	NZ_CP029289	CP029289		abri	Acidianus brierleyi strain DSM 1651	31.9039	2947156				cell	cell	cell	cell	cell	cell	0	Crenarchaeota	Sulfolobales	Acidianus	Acidianus	Acidianus	Acidianus	extreme_thermophile	non_halophilic	lower_temperatures	1	0	1	0			1	1	Sulfolobaceae	cell		0		0	1	1			not computed
NC_009452	NC_009452	EF432053		ABV	Acidianus bottle-shaped virus	34.5637	23814				virus	virus	virus	virus	virus	virus	0	Crenarchaeota	Sulfolobales	Acidianus	Ampullaviridae	Ampullaviridae	Ampullavirus	extreme_thermophile	non_halophilic	lower_temperatures	0	1	0	0			1	1	Other viruses	virus		0		1	0	1			0
NC_028938	NC_028938	KP282673		ABV2	Acidianus bottle-shaped virus 2 strain ABV2	33.3304	22613				virus	virus	virus	virus	virus	virus	0	Crenarchaeota	Sulfolobales	Acidianus	Ampullaviridae	Ampullaviridae	Ampullaviridae	extreme_thermophile	non_halophilic	lower_temperatures	0	1	1	0			1	1	Other viruses	virus		0		1	0	1			0
NC_028787	NC_028787	KP282674		ABV3	Acidianus bottle-shaped virus 3 strain ABV3	31.6543	28489				virus	virus	virus	virus	virus	virus	0	Crenarchaeota	Sulfolobales	Acidianus	Ampullaviridae	Ampullaviridae	Ampullaviridae	extreme_thermophile	non_halophilic	lower_temperatures	0	1	0	0			1	1	Other viruses	virus		0		1	0	1			0
AP012489	NZ_BBBZ00000000	AP012489		acj	Aeropyrum camini SY1 = JCM 12091	56.732	1595994				cell	cell	cell	cell	cell	cell	0	Crenarchaeota	Desulfurococcales	Aeropyrum	Aeropyrum	Aeropyrum	Aeropyrum	hyperthermophile	non_halophilic	higher_temperatures	1	0	1	0			0	0				0		0	1	1			not computed
HE681887		HE681887		ACV	Aeropyrum coil-shaped virus	46.6677	24893				virus	virus	virus	virus	virus	virus	0	Crenarchaeota	Desulfurococcales	Aeropyrum	Spiraviridae	Spiraviridae	Alphaspiravirus	strong_hyperthermophile	non_halophilic	higher_temperatures	0	1	0	0			0	0				0		1	0	1	HostOrder	1	0
NC_005830	NC_005830	AJ567472		AFV1	Acidianus filamentous virus 1	36.94	20869				virus	virus	virus	virus	virus	virus	0	Crenarchaeota	Sulfolobales	Acidianus	Lipothrixviridae	Lipothrixviridae	Gammalipothrixvirus	extreme_thermophile	non_halophilic	lower_temperatures	0	1	1	0			1	1	Lipothrixviridae	virus		0		1	0	1	Automatic	1	0
NC_009884	NC_009884	AJ854042		AFV2	Acidianus filamentous virus 2	35.6561	31787				virus	virus	virus	virus	virus	virus	0	Crenarchaeota	Sulfolobales	Acidianus	Lipothrixviridae	Lipothrixviridae	Deltalipothrixvirus	extreme_thermophile	non_halophilic	lower_temperatures	0	1	1	0			1	1	Lipothrixviridae	virus		0		1	0	1			1
NC_010155	NC_010155	AM087120		AFV3	Acidianus filamentous virus 3	36.8538	40449				virus	virus	virus	virus	virus	virus	0	Crenarchaeota	Sulfolobales	Acidianus	Lipothrixviridae	Lipothrixviridae	Betalipothrixvirus	extreme_thermophile	non_halophilic	lower_temperatures	0	1	1	0			1	1	Lipothrixviridae	virus		0		1	0	1			0
NC_010152	NC_010152	AM087121		AFV6	Acidianus filamentous virus 6	36.8699	39577				virus	virus	virus	virus	virus	virus	0	Crenarchaeota	Sulfolobales	Acidianus	Lipothrixviridae	Lipothrixviridae	Betalipothrixvirus	extreme_thermophile	non_halophilic	lower_temperatures	0	1	1	0			1	1	Lipothrixviridae	virus		0		1	0	1			0
NC_010153	NC_010153	AM087122		AFV7	Acidianus filamentous virus 7	37.9726	36895				virus	virus	virus	virus	virus	virus	0	Crenarchaeota	Sulfolobales	Acidianus	Lipothrixviridae	Lipothrixviridae	Betalipothrixvirus	extreme_thermophile	non_halophilic	lower_temperatures	0	1	0	0			1	1	Lipothrixviridae	virus		0		1	0	1			0
NC_010154	NC_010154	AM087123		AFV8	Acidianus filamentous virus 8	36.803	38179				virus	virus	virus	virus	virus	virus	0	Crenarchaeota	Sulfolobales	Acidianus	Lipothrixviridae	Lipothrixviridae	Betalipothrixvirus	extreme_thermophile	non_halophilic	lower_temperatures	0	1	0	0			1	1	Lipothrixviridae	virus		0		1	0	1			0
NC_010537	NC_010537	EU545650		AFV9	Acidianus filamentous virus 9	34.6449	41172				virus	virus	virus	virus	virus	virus	0	Crenarchaeota	Sulfolobales	Acidianus	Lipothrixviridae	Lipothrixviridae	Betalipothrixvirus	extreme_thermophile	non_halophilic	lower_temperatures	0	1	1	0			1	1	Lipothrixviridae	virus		0		1	0	1			0
NC_036595	NC_036595	LC208019		AGV1	Aeropyrum globular virus 1	55.8007	18222				virus	virus	virus	virus	virus	virus	0	Crenarchaeota	Desulfurococcales	Aeropyrum	Aeropyrum virus	Aeropyrum virus	Aeropyrum virus	strong_hyperthermophile	non_halophilic	higher_temperatures	0	1	1	0			0	0				0		1	0	1			1
NC_015518	NC_015518	CP002535		aho	Acidianus hospitalis W1	34.1481	2137654				cell	cell	cell	cell	cell	cell	0	Crenarchaeota	Sulfolobales	Acidianus	Acidianus	Acidianus	Acidianus	extreme_thermophile	non_halophilic	lower_temperatures	1	0	1	0			1	1	Sulfolobaceae	cell		0		0	1	1			not computed
CP020477		CP020477		aman	Acidianus manzaensis strain YN-25	30.6201	2687463				cell	cell	cell	cell	cell	cell	0	Crenarchaeota	Sulfolobales	Acidianus	Acidianus	Acidianus	Acidianus	hyperthermophile	non_halophilic	higher_temperatures	1	0	1	0			1	1	Sulfolobaceae	cell		0		0	1	1			not computed
AB537968		AB537968		APBV1	Aeropyrum pernix bacilliform virus 1 DNA	52.9367	5278				virus	virus	virus	virus	virus	virus	0	Crenarchaeota	Desulfurococcales	Aeropyrum	Clavaviridae	Clavaviridae	Clavavirus	strong_hyperthermophile	non_halophilic	higher_temperatures	0	1	1	0			0	0				0		1	0	1			0
NC_000854	NC_000854	BA000002		ape	Aeropyrum pernix K1	56.3113	1669696				cell	cell	cell	cell	cell	cell	0	Crenarchaeota	Desulfurococcales	Aeropyrum	Aeropyrum	Aeropyrum	Aeropyrum	strong_hyperthermophile	non_halophilic	higher_temperatures	1	0	1	0			0	0				0		0	1	1			not computed
NC_028256	NC_028256	HE580237		APOV1	Aeropyrum pernix ovoid virus 1	55.5015	13769				virus	virus	virus	virus	virus	virus	0	Crenarchaeota	Desulfurococcales	Aeropyrum	Guttaviridae	Guttaviridae	Betaguttavirus	strong_hyperthermophile	non_halophilic	higher_temperatures	0	1	1	0			0	0				0		1	0	1			0
NC_028268	NC_028268	HE580238		APSV1	Aeropyrum pernix spindle-shaped virus 1	56.5113	38049				virus	virus	virus	virus	virus	virus	0	Crenarchaeota	Desulfurococcales	Aeropyrum	Fuselloviridae	Fuselloviridae	Gammafusellovirus	strong_hyperthermophile	non_halophilic	higher_temperatures	0	1	0	0			0	0				0		1	0	1			0
NC_009965	NC_009965	AJ875026		ARV1	Acidianus rod-shaped virus 1	39.128	24655				virus	virus	virus	virus	virus	virus	0	Crenarchaeota	Sulfolobales	Acidianus	Rudiviridae	Rudiviridae	Rudivirus	extreme_thermophile	non_halophilic	lower_temperatures	0	1	1	0			1	1	Rudiviridae	virus		0		1	0	1	Automatic	1	0
NC_029314	NC_029314	KP282675		ARV2	Acidianus rod-shaped virus 2 strain ARV2	32.3489	29763				virus	virus	virus	virus	virus	virus	0	Crenarchaeota	Sulfolobales	Acidianus	Rudiviridae	Rudiviridae	Rudivirus	extreme_thermophile	non_halophilic	lower_temperatures	0	1	0	0			1	1	Rudiviridae	virus		0		1	0	1	HostOrder_Family	1	0
NZ_CP029288	NZ_CP029288	CP029288		asul	Acidianus sulfidivorans JP7	31.0765	2287077				cell	cell	cell	cell	cell	cell	0	Crenarchaeota	Sulfolobales	Acidianus	Acidianus	Acidianus	Acidianus	extreme_thermophile	non_halophilic	lower_temperatures	1	0	1	0			1	1	Sulfolobaceae	cell		0		0	1	1			not computed
NC_013585	NC_013585	FJ870917		ASV1	Acidianus spindle-shaped virus 1	37.6954	24186				virus	virus	virus	virus	virus	virus	0	Crenarchaeota	Sulfolobales	Acidianus	Fuselloviridae	Fuselloviridae	Betafusellovirus	extreme_thermophile	non_halophilic	lower_temperatures	0	1	0	0			1	1	Fuselloviridae	virus		0		1	0	1			0
NC_029316	NC_029316	KU645528		ATSV	Acidianus tailed spindle virus isolate 1	36.4105	70812				virus	virus	virus	virus	virus	virus	0	Crenarchaeota	Sulfolobales	Acidianus	Bicaudaviridae	Bicaudaviridae	Bicaudaviridae	extreme_thermophile	non_halophilic	lower_temperatures	0	1	1	0			1	1	Other viruses	virus		0		1	0	1			0
NC_007409	NC_007409	AJ888457		ATV	Acidianus two-tailed virus	41.2259	62730				virus	virus	virus	virus	virus	virus	0	Crenarchaeota	Sulfolobales	Acidianus	Bicaudaviridae	Bicaudaviridae	Bicaudavirus	extreme_thermophile	non_halophilic	lower_temperatures	0	1	1	0			1	1	Other viruses	virus		0		1	0	1			0
NC_008695	NC_008695	AM419438		BJ1	Archaeal BJ1 virus	64.8861	42271				virus	virus	virus	virus	virus	virus	0	Euryarchaeota	Haloferacales	Halorubrum	Siphoviridae	Siphoviridae	Siphoviridae BJ1-like	halophile	halophilic	halophilic	0	1	1	1	Siphoviridae		0	0				0		0	0	1			1
NC_021537	NC_021537	HQ332141		CGphi46	Halorubrum phage CGphi46	65.1066	39784				virus	virus	virus	virus	virus	virus	0	Euryarchaeota	Haloferacales	Halorubrum	Haloferacales virus	Haloferacales virus	Haloferacales virus	halophile	halophilic	halophilic	0	1	1	1	other virus		0	0				0		0	0	1			0
NC_009954	NC_009954	CP000852		cma	Caldivirga maquilingensis IC-167	43.0958	2077567				cell	cell	cell	cell	cell	cell	0	Crenarchaeota	Thermoproteales	Caldivirga	Caldivirga	Caldivirga	Caldivirga	hyperthermophile	non_halophilic	higher_temperatures	1	0	1	0			0	0				0		0	1	1			not computed
NC_018001	NC_018001	CP003321		dfd	Desulfurococcus fermentans DSM 16532	44.8288	1384116				cell	cell	cell	cell	cell	cell	0	Crenarchaeota	Desulfurococcales	Desulfurococcus	Desulfurococcus	Desulfurococcus	Desulfurococcus	hyperthermophile	non_halophilic	higher_temperatures	1	0	0	0			0	0				0		0	1	1			not computed
NC_011766	NC_011766	CP001140		dka	Desulfurococcus kamchatkensis 1221n	45.3391	1365223				cell	cell	cell	cell	cell	cell	0	Crenarchaeota	Desulfurococcales	Desulfurococcus	Desulfurococcus	Desulfurococcus	Desulfurococcus	hyperthermophile	non_halophilic	higher_temperatures	1	0	0	0			0	0				0		0	1	1			not computed
NC_014961	NC_014961	CP002363		dmu	Desulfurococcus mucosus DSM 2162	53.1417	1314639				cell	cell	cell	cell	cell	cell	0	Crenarchaeota	Desulfurococcales	Desulfurococcus	Desulfurococcus	Desulfurococcus	Desulfurococcus	hyperthermophile	non_halophilic	higher_temperatures	1	0	1	0			0	0				0		0	1	1			not computed
X07128		X07128		ehsp	Halobacterium halobium plasmid ehsp DNA	64.1129	1736				plasmid	plasmid	plasmid	plasmid	plasmid	plasmid	0	Euryarchaeota	Halobacteriales	Halobacterium	Halobacteriales plasmid	RC-Rep SFI	RC-Rep SFI	halophile	halophilic	halophilic	0	1	0	1	other plasmid		0	0				0		0	0	1	Automatic	0	0
NZ_CP010529	NZ_CP010529	CP010529		hab	Haloarcula sp. CBA1115	62.9699	3423144				cell	cell	cell	cell	cell	cell	0	Euryarchaeota	Halobacteriales	Haloarcula	Haloarcula	Haloarcula	Haloarcula	halophile	halophilic	halophilic	1	0	0	1	cell		0	0				0		0	0	1			not computed
NZ_CP010530	NZ_CP010530	CP010530		hab_unnamed1	Haloarcula sp. CBA1115 plasmid unnamed1	59.8516	405316		megaplasmid	megaplasmid	megaplasmid	megaplasmid	plasmid	plasmid	plasmid	plasmid	0	Euryarchaeota	Halobacteriales	Haloarcula	Halobacteriales megaplasmid	Halobacteriales megaplasmid	Halobacteriales megaplasmid	halophile	halophilic	halophilic	0	1	0	1	megaplasmid		0	0				0		0	0	1			0
NZ_CP010531	NZ_CP010531	CP010531		hab_unnamed2	Haloarcula sp. CBA1115 plasmid unnamed2	55.3891	133853		big plasmid	big plasmid	big plasmid	big plasmid	plasmid	plasmid	plasmid	plasmid	0	Euryarchaeota	Halobacteriales	Haloarcula	Halobacteriales big plasmid	Halobacteriales big plasmid	Halobacteriales big plasmid	halophile	halophilic	halophilic	0	1	0	1	big plasmid		0	0				0		0	0	1			0
NZ_CP010532	NZ_CP010532	CP010532		hab_unnamed3	Haloarcula sp. CBA1115 plasmid unnamed3	54.2036	116496		big plasmid	big plasmid	big plasmid	big plasmid	plasmid	plasmid	plasmid_CONJUG	plasmid_CONJUG	1	Euryarchaeota	Halobacteriales	Haloarcula	Halobacteriales CJ big plasmid	Halobacteriales CJ big plasmid	Halobacteriales CJ big plasmid	halophile	halophilic	halophilic	0	1	1	1	big plasmid	CJ	0	0				0		0	0	1			0
NZ_CP010533	NZ_CP010533	CP010533		hab_unnamed4	Haloarcula sp. CBA1115 plasmid unnamed4	53.749	104322		big plasmid	big plasmid	big plasmid	big plasmid	plasmid	plasmid	plasmid_CONJUG	plasmid_CONJUG	1	Euryarchaeota	Halobacteriales	Haloarcula	Halobacteriales CJ big plasmid	Halobacteriales CJ big plasmid	Halobacteriales CJ big plasmid	halophile	halophilic	halophilic	0	1	1	1	big plasmid	CJ	0	0				0		0	0	1			0
NZ_CP010534	NZ_CP010534	CP010534		hab_unnamed5	Haloarcula sp. CBA1115 plasmid unnamed5	61.818	41915				plasmid	plasmid	plasmid	plasmid	plasmid	plasmid	0	Euryarchaeota	Halobacteriales	Haloarcula	Halobacteriales plasmid	Halobacteriales plasmid	Halobacteriales plasmid	halophile	halophilic	halophilic	0	1	0	1	other plasmid		0	0				0		0	0	1			0
NZ_CP024845	NZ_CP024845	CP024845		hae	Halohasta litchfieldiae strain tADL	58.874	3332022				cell	cell	cell	cell	cell	cell	0	Euryarchaeota	Haloferacales	Halohasta	Halohasta	Halohasta	Halohasta	halophile	halophilic	halophilic	1	0	0	1	cell		0	0				0		0	0	1			not computed
NC_002607	NC_002607	AE004437		hal	Halobacterium sp. NRC-1	67.913	2014239				cell	cell	cell	cell	cell	cell	0	Euryarchaeota	Halobacteriales	Halobacterium	Halobacterium	Halobacterium	Halobacterium	halophile	halophilic	halophilic	1	0	1	1	cell		0	0				0		0	0	1			not computed
NC_015954	NC_015954	CP002988		halar	Halophilic archaeon DL31	63.8976	2913689				cell	cell	cell	cell	cell	cell	0	Euryarchaeota	Haloferacales	unclassified Haloferacales	unclassified Haloferacales	unclassified Haloferacales	unclassified Haloferacales	halophile	halophilic	halophilic	1	0	1	1	cell		0	0				0		0	0	1			not computed
NZ_CP016070	NZ_CP016070	CP016070		halh	Halodesulfurarchaeum formicicum strain HTSR1	63.7637	1972283				cell	cell	cell	cell	cell	cell	0	Euryarchaeota	Halobacteriales	Halodesulfurarchaeum	Halodesulfurarchaeum	Halodesulfurarchaeum	Halodesulfurarchaeum	halophile	halophilic	halophilic	1	0	0	1	cell		0	0				0		0	0	1			not computed
NZ_CP019067	NZ_CP019067	CP019067		hali	Halorientalis sp. IM1011	65.9559	3381613				cell	cell	cell	cell	cell	cell	0	Euryarchaeota	Halobacteriales	Halorientalis	Halorientalis	Halorientalis	Halorientalis	halophile	halophilic	halophilic	1	0	1	1	cell		0	0				0		0	0	1			not computed
NZ_CP028858	NZ_CP028858	CP028858		harc	Haloarculaceae archaeon HArcel1	65.7354	2723120				cell	cell	cell	cell	cell	cell	0	Euryarchaeota	Halobacteriales	unclassified Haloarculaceae	unclassified Haloarculaceae	unclassified Haloarculaceae	unclassified Haloarculaceae	halophile	halophilic	halophilic	1	0	0	1	cell		0	0				0		0	0	1			not computed
NC_014729	NC_014729	CP001690		hbo	Halogeometricum borinquense DSM 11551	61.0636	2820544				cell	cell	cell	cell	cell	cell	0	Euryarchaeota	Haloferacales	Halogeometricum	Halogeometricum	Halogeometricum	Halogeometricum	halophile	halophilic	halophilic	1	0	0	1	cell		0	0				0		0	0	1			not computed
NC_008818	NC_008818	CP000493		hbu	Hyperthermus butylicus DSM 5456	53.7367	1667163				cell	cell	cell	cell	cell	cell	0	Crenarchaeota	Desulfurococcales	Hyperthermus	Hyperthermus	Hyperthermus	Hyperthermus	extreme_hyperthermophile	non_halophilic	higher_temperatures	1	0	0	0			0	0				0		0	1	1			not computed
NC_030848	NC_030848	KT809302		HCIV-1	Haloarcula californiae icosahedral virus 1	68.1261	31314				virus	virus	virus	virus	virus	virus	0	Euryarchaeota	Halobacteriales	Haloarcula	Sphaerolipoviridae	Sphaerolipoviridae	Alphasphaerolipovirus	halophile	halophilic	halophilic	0	1	0	1	Sphaerolipoviridae		0	0				0		0	0	1			0
NC_021330	NC_021330	KC292029		HCTV-1	Halovirus HCTV-1	56.9579	103257				virus	virus	virus	virus	virus	virus	0	Euryarchaeota	Halobacteriales	haloarchaea	Siphoviridae	Siphoviridae	Siphoviridae HCTV-1-like	halophile	halophilic	halophilic	0	1	1	1	Siphoviridae		0	0				0		0	0	1			1
NC_021319	NC_021319	KC292028		HCTV-2	Halovirus HCTV-2	68.1273	54291				virus	virus	virus	virus	virus	virus	0	Euryarchaeota	Halobacteriales	haloarchaea	Siphoviridae	Siphoviridae	Siphoviridae HCTV-2-like	halophile	halophilic	halophilic	0	1	0	1	Siphoviridae		0	0				0		0	0	1			0
NC_021327	NC_021327	KC292027		HCTV-5	Halovirus HCTV-5	57.5937	102105				virus	virus	virus	virus	virus	virus	0	Euryarchaeota	Halobacteriales	haloarchaea	Siphoviridae	Siphoviridae	Siphoviridae HCTV-1-like	halophile	halophilic	halophilic	0	1	1	1	Siphoviridae		0	0				0		0	0	1			1
NZ_CP019327	NZ_CP019327	CP019327		hda	Haloterrigena daqingensis strain JX313	61.7212	3397437				cell	cell	cell	cell	cell	cell	0	Euryarchaeota	Natrialbales	Haloterrigena	Haloterrigena	Haloterrigena	Haloterrigena	halophile	halophilic	halophilic	1	0	0	1	cell		0	0				0		0	0	1			not computed
NZ_CP019328	NZ_CP019328	CP019328		hda_unnamed1	Haloterrigena daqingensis strain JX313T plasmid unnamed1	60.9749	202531		megaplasmid	megaplasmid	megaplasmid	megaplasmid	plasmid	plasmid	plasmid	plasmid	0	Euryarchaeota	Natrialbales	Haloterrigena	Natrialbales megaplasmid	Natrialbales megaplasmid	Natrialbales megaplasmid	halophile	halophilic	halophilic	0	1	0	1	megaplasmid		0	0				0		0	0	1			0
NZ_CP019329	NZ_CP019329	CP019329		hda_unnamed2	Haloterrigena daqingensis strain JX313T plasmid unnamed2	55.9715	180835		megaplasmid	megaplasmid	megaplasmid	megaplasmid	plasmid	plasmid	plasmid	plasmid	0	Euryarchaeota	Natrialbales	Haloterrigena	Natrialbales megaplasmid	Natrialbales megaplasmid	Natrialbales megaplasmid	halophile	halophilic	halophilic	0	1	0	1	megaplasmid		0	0				0		0	0	1			0
NZ_CP019330	NZ_CP019330	CP019330		hda_unnamed3	Haloterrigena daqingensis strain JX313T plasmid unnamed3	57.6637	54993				plasmid	plasmid	plasmid	plasmid	plasmid	plasmid	0	Euryarchaeota	Natrialbales	Haloterrigena	Natrialbales plasmid	Natrialbales plasmid	Natrialbales plasmid	halophile	halophilic	halophilic	0	1	1	1	other plasmid		0	0				0		0	0	1			0
NZ_CP007060	NZ_CP007060	CP007060		hdl	Halobacterium sp. DL1	67.485	2846968				cell	cell	cell	cell	cell	cell	0	Euryarchaeota	Halobacteriales	Halobacterium	Halobacterium	Halobacterium	Halobacterium	halophile	halophilic	halophilic	1	0	0	1	cell		0	0				0		0	0	1			not computed
NZ_CP007061	NZ_CP007061	CP007061		hdl_unnamed	Halobacterium sp. DL1 plasmid	56.9346	315592		megaplasmid	megaplasmid	megaplasmid	megaplasmid	plasmid	plasmid	plasmid_CONJUG	plasmid_CONJUG	1	Euryarchaeota	Halobacteriales	Halobacterium	Halobacteriales CJ megaplasmid	Halobacteriales CJ megaplasmid	Halobacteriales CJ megaplasmid	halophile	halophilic	halophilic	0	1	1	1	megaplasmid	CJ	0	0				0		0	0	1			0
NC_004927	NC_004927	AY190604		HF1	Halovirus HF1	55.7933	75898				virus	virus	virus	virus	virus	virus	0	Euryarchaeota	Haloferacales	Haloferax	Myoviridae	Myoviridae	Myoviridae HF2-like	halophile	halophilic	halophilic	0	1	0	1	Myoviridae		0	0				0		0	0	1			4
NC_003345	NC_003345	AF222060		HF2	Halorubrum phage HF2	55.8465	77670				virus	virus	virus	virus	virus	virus	0	Euryarchaeota	Haloferacales	Halorubrum	Myoviridae	Myoviridae	Myoviridae HF2-like	halophile	halophilic	halophilic	0	1	0	1	Myoviridae		0	0				0		0	0	1			5
NZ_CP011947	NZ_CP011947	CP011947		hgi	Haloferax gibbonsii strain ARA6	67.0617	2945391				cell	cell	cell	cell	cell	cell	0	Euryarchaeota	Haloferacales	Haloferax	Haloferax	Haloferax	Haloferax	halophile	halophilic	halophilic	1	0	1	1	cell		0	0				0		0	0	1			not computed
NC_017090	NC_017090	JN882267		HGPV-1	Halogeometricum pleomorphic virus 1	61.6051	9694				virus	virus	virus	virus	virus	virus	0	Euryarchaeota	Haloferacales	Halogeometricum	Pleolipoviridae	Pleolipoviridae	Betapleolipovirus	halophile	halophilic	halophilic	0	1	0	1	Pleolipoviridae		0	0				0		0	0	1			0
NC_021328	NC_021328	KC292026		HGTV-1	Halovirus HGTV-1	50.3625	143855				virus	virus	virus	virus	virus	virus	0	Euryarchaeota	Haloferacales	Halogranum	Myoviridae	Myoviridae	Myoviridae HGTV-1-like	halophile	halophilic	halophilic	0	1	1	1	Myoviridae		0	0				0		0	0	1	HostOrder_Family	1	36
NZ_LN831302	NZ_LN831302	LN831302		hhb	Halobacterium hubeiense strain JI20-1	68.4068	2510607				cell	cell	cell	cell	cell	cell	0	Euryarchaeota	Halobacteriales	Halobacterium	Halobacterium	Halobacterium	Halobacterium	halophile	halophilic	halophilic	1	0	1	1	cell		0	0				0		0	0	1			not computed
NZ_LN831303	NZ_LN831303	LN831303		hhb_II	Halobacterium hubeiense strain JI20-1 plasmid: pSTJ001	59.953	349522		megaplasmid	megaplasmid	megaplasmid	megaplasmid	plasmid	plasmid	plasmid	plasmid	0	Euryarchaeota	Halobacteriales	Halobacterium	Halobacteriales megaplasmid	Halobacteriales megaplasmid	Halobacteriales megaplasmid	halophile	halophilic	halophilic	0	1	1	1	megaplasmid		0	0				0		0	0	1			0
NZ_LN831304	NZ_LN831304	LN831304		hhb_III	Halobacterium hubeiense strain JI20-1 plasmid: pSTJ002	59.2563	157757		megaplasmid	megaplasmid	megaplasmid	megaplasmid	plasmid	plasmid	plasmid	plasmid	0	Euryarchaeota	Halobacteriales	Halobacterium	Halobacteriales megaplasmid	Halobacteriales megaplasmid	Halobacteriales megaplasmid	halophile	halophilic	halophilic	0	1	0	1	megaplasmid		0	0				0		0	0	1			0
NZ_LN831305	NZ_LN831305	LN831305		hhb_IV	Halobacterium hubeiense strain JI20-1 plasmid: pSTJ003	56.5059	112459		big plasmid	big plasmid	big plasmid	big plasmid	plasmid	plasmid	plasmid	plasmid	0	Euryarchaeota	Halobacteriales	Halobacterium	Halobacteriales big plasmid	Halobacteriales big plasmid	Halobacteriales big plasmid	halophile	halophilic	halophilic	0	1	1	1	big plasmid		0	0				0		0	0	1			1
NC_015948	NC_015948	CP002921		hhi_ChrI	Haloarcula hispanica ATCC 33960	63.692	2995271				cell	cell	cell	cell	cell	cell	0	Euryarchaeota	Halobacteriales	Haloarcula	Haloarcula	Haloarcula	Haloarcula	halophile	halophilic	halophilic	1	0	0	1	cell		0	0				0		0	0	1			not computed
NC_015943	NC_015943	CP002922		hhi_ChrII	Haloarcula hispanica ATCC 33960 chromosome II	57.0055	488918			megaplasmid	Chr2	megaplasmid	cell	plasmid	cell	plasmid	0	Euryarchaeota	Halobacteriales	Haloarcula	Haloarcula chrII	Halobacteriales megaplasmid	Haloarcula chrII	halophile	halophilic	halophilic	0	0	0	1	Chr2	Chr2	0	0				0		0	0	1			0
NC_016989	NC_016989	JN968479		HHIV-2	Haloarcula hispanica icosahedral virus 2	66.5151	30578				virus	virus	virus	virus	virus	virus	0	Euryarchaeota	Halobacteriales	Haloarcula	Sphaerolipoviridae	Sphaerolipoviridae	Alphasphaerolipovirus	halophile	halophilic	halophilic	0	1	0	1	Sphaerolipoviridae		0	0				0		0	0	1			0
NC_023013	NC_023013	CP006884		hhn_Chr1	Haloarcula hispanica N601	63.6506	3006708				cell	cell	cell	cell	cell	cell	0	Euryarchaeota	Halobacteriales	Haloarcula	Haloarcula	Haloarcula	Haloarcula	halophile	halophilic	halophilic	1	0	0	1	cell		0	0				0		0	0	1			not computed
NC_023010	NC_023010	CP006885		hhn_Chr2	Haloarcula hispanica N601 chromosome 2	57.5899	363208			megaplasmid	Chr2	megaplasmid	cell	plasmid	cell	plasmid	0	Euryarchaeota	Halobacteriales	Haloarcula	Haloarcula chrII	Halobacteriales megaplasmid	Haloarcula chrII	halophile	halophilic	halophilic	0	0	0	1	Chr2	Chr2	0	0				0		0	0	1			0
NC_013758	NC_013758	GU321093		HHPV-1	Haloarcula hispanica pleomorphic virus 1	55.7783	8082				virus	virus	virus	virus	virus	virus	0	Euryarchaeota	Halobacteriales	Haloarcula	Pleolipoviridae	Pleolipoviridae	Alphapleolipovirus	halophile	halophilic	halophilic	0	1	1	1	Pleolipoviridae		0	0				0		0	0	1	HostOrder_Family	1	0
NC_023592	NC_023592	KF056323		HHPV-2	Haloarcula hispanica pleomorphic virus 2	53.6937	8176				virus	virus	virus	virus	virus	virus	0	Euryarchaeota	Halobacteriales	Haloarcula	Pleolipoviridae	Pleolipoviridae	Alphapleolipovirus	halophile	halophilic	halophilic	0	1	1	1	Pleolipoviridae		0	0				0		0	0	1	HostOrder_Family	1	0
KX344510		KX344510		HHPV-3	Haloarcula hispanica pleomorphic virus 3	56.1041	11648				virus	virus	virus	virus	virus	virus	0	Euryarchaeota	Halobacteriales	Haloarcula	Pleolipoviridae	Pleolipoviridae	Betapleolipovirus	halophile	halophilic	halophilic	0	1	1	1	other virus		0	0				0		0	0	1	Family	1	0
NZ_CP016804	NZ_CP016804	CP016804		hhsr	Halodesulfurarchaeum formicicum strain HSR6	63.6212	2085946				cell	cell	cell	cell	cell	cell	0	Euryarchaeota	Halobacteriales	Halodesulfurarchaeum	Halodesulfurarchaeum	Halodesulfurarchaeum	Halodesulfurarchaeum	halophile	halophilic	halophilic	1	0	0	1	cell		0	0				0		0	0	1			not computed
NC_021322	NC_021322	KC292025		HHTV-1	Halovirus HHTV-1	56.4604	49107				virus	virus	virus	virus	virus	virus	0	Euryarchaeota	Halobacteriales	Haloarcula	Siphoviridae	Siphoviridae	Siphoviridae HHTV-1-like	halophile	halophilic	halophilic	0	1	0	1	Siphoviridae		0	0				0		0	0	1	Family	1	0
NC_021340	NC_021340	KC292024		HHTV-2	Halovirus HHTV-2	66.5919	52643				virus	virus	virus	virus	virus	virus	0	Euryarchaeota	Halobacteriales	Haloarcula	Siphoviridae	Siphoviridae	Siphoviridae HCTV-2-like	halophile	halophilic	halophilic	0	1	1	1	Siphoviridae		0	0				0		0	0	1			0
NC_007914	NC_007914	AF191796		His1	His1 virus	38.8535	14462				virus	virus	virus	virus	virus	virus	0	Euryarchaeota	Halobacteriales	Haloarcula	Fuselloviridae	Fuselloviridae	Epsilonfusellovirus	halophile	halophilic	halophilic	0	1	1	1	Salterprovirus		0	0				0		0	0	1	HostOrder	1	0
NC_007918	NC_007918	AF191797		His2	His2 virus	40.3685	16067				virus	virus	virus	virus	virus	virus	0	Euryarchaeota	Halobacteriales	Haloarcula	Pleolipoviridae	Pleolipoviridae	Gammapleolipovirus	halophile	halophilic	halophilic	0	1	1	1	Pleolipoviridae		0	0				0		0	0	1	HostOrder_Family	1	0
NC_014297	NC_014297	CP002062		hje	Halalkalicoccus jeotgali B3	64.9597	2809118				cell	cell	cell	cell	cell	cell	0	Euryarchaeota	Halobacteriales	Halalkalicoccus	Halalkalicoccus	Halalkalicoccus	Halalkalicoccus	halophile	halophilic	halophilic	1	0	0	1	cell		0	0				0		0	0	1			not computed
NC_014298	NC_014298	CP002063		hje_plasmid1	Halalkalicoccus jeotgali B3 plasmid 1	55.2656	406285		megaplasmid	megaplasmid	megaplasmid	megaplasmid	plasmid	plasmid	plasmid	plasmid	0	Euryarchaeota	Halobacteriales	Halalkalicoccus	Halobacteriales megaplasmid	Halobacteriales megaplasmid	Halobacteriales megaplasmid	halophile	halophilic	halophilic	0	1	1	1	megaplasmid		0	0				0		0	0	1			1
NC_014299	NC_014299	CP002064		hje_plasmid2	Halalkalicoccus jeotgali B3 plasmid 2	54.1633	363534		megaplasmid	megaplasmid	megaplasmid	megaplasmid	plasmid	plasmid	plasmid_CONJUG	plasmid_CONJUG	1	Euryarchaeota	Halobacteriales	Halalkalicoccus	Halobacteriales CJ megaplasmid	Halobacteriales CJ megaplasmid	Halobacteriales CJ megaplasmid	halophile	halophilic	halophilic	0	1	0	1	megaplasmid	CJ	0	0				0		0	0	1			0
NC_014300	NC_014300	CP002065		hje_plasmid3	Halalkalicoccus jeotgali B3 plasmid 3	58.9017	44576				plasmid	plasmid	plasmid	plasmid	plasmid_CONJUG	plasmid_CONJUG	1	Euryarchaeota	Halobacteriales	Halalkalicoccus	Halobacteriales CJ plasmid	Halobacteriales CJ plasmid	Halobacteriales CJ plasmid	halophile	halophilic	halophilic	0	1	1	1	other plasmid	CJ	0	0				0		0	0	1			0
NC_014301	NC_014301	CP002066		hje_plasmid4	Halalkalicoccus jeotgali B3 plasmid 4	54.9113	44459				plasmid	plasmid	plasmid	plasmid	plasmid_CONJUG	plasmid_CONJUG	1	Euryarchaeota	Halobacteriales	Halalkalicoccus	Halobacteriales CJ plasmid	Halobacteriales CJ plasmid	Halobacteriales CJ plasmid	halophile	halophilic	halophilic	0	1	0	1	other plasmid	CJ	0	0				0		0	0	1			0
NC_014302	NC_014302	CP002067		hje_plasmid5	Halalkalicoccus jeotgali B3 plasmid 5	47.6419	23727				plasmid	plasmid	plasmid	plasmid	plasmid	plasmid	0	Euryarchaeota	Halobacteriales	Halalkalicoccus	Halobacteriales plasmid	Halobacteriales plasmid	Halobacteriales plasmid	halophile	halophilic	halophilic	0	1	1	1	other plasmid		0	0				0		0	0	1	HostOrder_Family	1	0
NC_014303	NC_014303	CP002068		hje_plasmid6	Halalkalicoccus jeotgali B3 plasmid 6	60.5956	6951				plasmid	plasmid	plasmid	plasmid	plasmid	plasmid	0	Euryarchaeota	Halobacteriales	Halalkalicoccus	Halobacteriales plasmid	Halobacteriales plasmid	Halobacteriales plasmid	halophile	halophilic	halophilic	0	1	0	1	other plasmid		0	0				0		0	0	1			0
NC_012029	NC_012029	CP001365		hla_chr1	Halorubrum lacusprofundi ATCC 49239	66.7221	2735295				cell	cell	cell	cell	cell	cell	0	Euryarchaeota	Haloferacales	Halorubrum	Halorubrum	Halorubrum	Halorubrum	halophile	halophilic	halophilic	1	0	1	1	cell		0	0				0		0	0	1			not computed
NC_012028	NC_012028	CP001366		hla_chr2	Halorubrum lacusprofundi ATCC 49239 chromosome 2	57.1416	525943			megaplasmid	Chr2	megaplasmid	cell	plasmid	cell	plasmid	0	Euryarchaeota	Haloferacales	Halorubrum	Halorubrum chrII	Haloferacales megaplasmid	Halorubrum chrII	halophile	halophilic	halophilic	0	0	1	1	Chr2	Chr2	0	0				0		0	0	1			1
None			NC_012029	Hlac-Pro1	Halorubrum lacusprofundi ATCC 49239 provirus 1	33.0028	28948	1			virus	virus	virus	virus	virus	virus	0	Euryarchaeota	Haloferacales	Halorubrum	Caudovirales	Caudovirales	Caudovirales	halophile	halophilic	halophilic	0	1	1	1	Caudovirales		0	0				0		0	0	0	Automatic	0	unavailable
NZ_CP019285	NZ_CP019285	CP019285		hlc	Halobiforma lacisalsi AJ5	65.7318	4161587				cell	cell	cell	cell	cell	cell	0	Euryarchaeota	Natrialbales	Halobiforma	Halobiforma	Halobiforma	Halobiforma	halophile	halophilic	halophilic	1	0	1	1	cell		0	0				0		0	0	1			not computed
NZ_CP007055	NZ_CP007055	CP007055		hlr	Halostagnicola larsenii XH-48	61.9472	2789326				cell	cell	cell	cell	cell	cell	0	Euryarchaeota	Natrialbales	Halostagnicola	Halostagnicola	Halostagnicola	Halostagnicola	halophile	halophilic	halophilic	1	0	1	1	cell		0	0				0		0	0	1			not computed
NZ_CP007056	NZ_CP007056	CP007056		hlr_unnamed	Halostagnicola larsenii XH-48 plasmid	59.8264	573680		megaplasmid	megaplasmid	megaplasmid	megaplasmid	plasmid	plasmid	plasmid	plasmid	0	Euryarchaeota	Natrialbales	Halostagnicola	Natrialbales megaplasmid	Natrialbales megaplasmid	Natrialbales megaplasmid	halophile	halophilic	halophilic	0	1	1	1	megaplasmid		0	0				0		0	0	1			0
NZ_CP007057	NZ_CP007057	CP007057		hlr_unnamed2	Halostagnicola larsenii XH-48 plasmid	56.9696	464581		megaplasmid	megaplasmid	megaplasmid	megaplasmid	plasmid	plasmid	plasmid	plasmid	0	Euryarchaeota	Natrialbales	Halostagnicola	Natrialbales megaplasmid	Natrialbales megaplasmid	Natrialbales megaplasmid	halophile	halophilic	halophilic	0	1	0	1	megaplasmid		0	0				0		0	0	1			0
NZ_CP007058	NZ_CP007058	CP007058		hlr_unnamed3	Halostagnicola larsenii XH-48 plasmid	59.1922	172663		megaplasmid	megaplasmid	megaplasmid	megaplasmid	plasmid	plasmid	plasmid	plasmid	0	Euryarchaeota	Natrialbales	Halostagnicola	Natrialbales megaplasmid	Natrialbales megaplasmid	Natrialbales megaplasmid	halophile	halophilic	halophilic	0	1	1	1	megaplasmid		0	0				0		0	0	1			0
NZ_CP007059	NZ_CP007059	CP007059		hlr_unnamed4	Halostagnicola larsenii XH-48 plasmid	59.4236	130926		big plasmid	big plasmid	big plasmid	big plasmid	plasmid	plasmid	plasmid	plasmid	0	Euryarchaeota	Natrialbales	Halostagnicola	Natrialbales big plasmid	Natrialbales big plasmid	Natrialbales big plasmid	halophile	halophilic	halophilic	0	1	1	1	big plasmid		0	0				0		0	0	1			0
NC_006396	NC_006396	AY596297		hma_ChrI	Haloarcula marismortui ATCC 43049	62.3639	3131724				cell	cell	cell	cell	cell	cell	0	Euryarchaeota	Halobacteriales	Haloarcula	Haloarcula	Haloarcula	Haloarcula	halophile	halophilic	halophilic	1	0	1	1	cell		0	0				0		0	0	1			not computed
NC_006397	NC_006397	AY596298		hma_ChrII	Haloarcula marismortui ATCC 43049 chromosome II	57.229	288050			megaplasmid	Chr2	megaplasmid	cell	plasmid	cell	plasmid	0	Euryarchaeota	Halobacteriales	Haloarcula	Haloarcula chrII	Halobacteriales megaplasmid	Haloarcula chrII	halophile	halophilic	halophilic	0	0	0	1	Chr2	Chr2	0	0				0		0	0	1			1
NC_017941	NC_017941	CP001868		hme1	Haloferax mediterranei ATCC 33500	61.1213	2948884				cell	cell	cell	cell	cell	cell	0	Euryarchaeota	Haloferacales	Haloferax	Haloferax	Haloferax	Haloferax	halophile	halophilic	halophilic	1	0	1	1	cell		0	0				0		0	0	1			not computed
NZ_CP007551	NZ_CP007551	CP007551		hme2	Haloferax mediterranei ATCC 33500	60.9002	2946877				cell	cell	cell	cell	cell	cell	0	Euryarchaeota	Haloferacales	Haloferax	Haloferax	Haloferax	Haloferax	halophile	halophilic	halophilic	1	0	0	1	cell		0	0				0		0	0	1			not computed
NZ_CP007554	NZ_CP007554	CP007554		HMPLAS1	Haloferax mediterranei ATCC 33500 plasmid HMPLAS1	57.4942	505931		megaplasmid	megaplasmid	megaplasmid	megaplasmid	plasmid	plasmid	plasmid	plasmid	0	Euryarchaeota	Haloferacales	Haloferax	Haloferacales megaplasmid	Haloferacales megaplasmid	Haloferacales megaplasmid	halophile	halophilic	halophilic	0	1	1	1	megaplasmid		0	0				0		0	0	1			0
NZ_CP007553	NZ_CP007553	CP007553		HMPLAS2	Haloferax mediterranei ATCC 33500 plasmid HMPLAS2	57.8985	321908		megaplasmid	megaplasmid	megaplasmid	megaplasmid	plasmid	plasmid	plasmid	plasmid	0	Euryarchaeota	Haloferacales	Haloferax	Haloferacales megaplasmid	Haloferacales megaplasmid	Haloferacales megaplasmid	halophile	halophilic	halophilic	0	1	0	1	megaplasmid		0	0				0		0	0	1			1
NZ_CP007552	NZ_CP007552	CP007552		HMPLAS3	Haloferax mediterranei ATCC 33500 plasmid HMPLAS3	57.2339	131983		big plasmid	big plasmid	big plasmid	big plasmid	plasmid	plasmid	plasmid	plasmid	0	Euryarchaeota	Haloferacales	Haloferax	Haloferacales big plasmid	Haloferacales big plasmid	Haloferacales big plasmid	halophile	halophilic	halophilic	0	1	0	1	big plasmid		0	0				0		0	0	1			0
NC_013202	NC_013202	CP001688		hmu	Halomicrobium mukohataei DSM 12286	65.6291	3110487				cell	cell	cell	cell	cell	cell	0	Euryarchaeota	Halobacteriales	Halomicrobium	Halomicrobium	Halomicrobium	Halomicrobium	halophile	halophilic	halophilic	1	0	0	1	cell		0	0				0		0	0	1			not computed
NZ_AP017558	NZ_AP017558	AP017558		hpe	Halopenitus persicus strain: CBA1233	66.5606	2967917				cell	cell	cell	cell	cell	cell	0	Euryarchaeota	Haloferacales	Halopenitus	Halopenitus	Halopenitus	Halopenitus	halophile	halophilic	halophilic	1	0	0	1	cell		0	0				0		0	0	1			not computed
NC_025188	NC_025188	KC545797		HRDV1	Halorubrum sp. T3 plasmid HRDV1	66.3755	13053				plasmid	plasmid	plasmid	plasmid	plasmid	plasmid	0	Euryarchaeota	Haloferacales	Halorubrum	Haloferacales plasmid	Haloferacales plasmid	Haloferacales plasmid	halophile	halophilic	halophilic	0	1	1	1	other plasmid		0	0				0		0	0	1			0
NC_012558	NC_012558	FJ685651		HRPV-1	Halorubrum pleomorphic virus 1	54.1856	7048				virus	virus	virus	virus	virus	virus	0	Euryarchaeota	Haloferacales	Halorubrum	Pleolipoviridae	Pleolipoviridae	Alphapleolipovirus	halophile	halophilic	halophilic	0	1	0	1	Pleolipoviridae		0	0				0		0	0	1	Family	1	0
NC_017087	NC_017087	JN882264		HRPV-2	Halorubrum pleomorphic virus 2	63.7012	10656				virus	virus	virus	virus	virus	virus	0	Euryarchaeota	Haloferacales	Halorubrum	Pleolipoviridae	Pleolipoviridae	Alphapleolipovirus	halophile	halophilic	halophilic	0	1	1	1	Pleolipoviridae		0	0				0		0	0	1			0
NC_017088	NC_017088	JN882265		HRPV-3	Halorubrum pleomorphic virus 3	58.3352	8770				virus	virus	virus	virus	virus	virus	0	Euryarchaeota	Haloferacales	Halorubrum	Pleolipoviridae	Pleolipoviridae	Betapleolipovirus	halophile	halophilic	halophilic	0	1	0	1	Pleolipoviridae		0	0				0		0	0	1			0
NC_017089	NC_017089	JN882266		HRPV-6	Halorubrum pleomorphic virus 6	62.674	8549				virus	virus	virus	virus	virus	virus	0	Euryarchaeota	Haloferacales	Halorubrum	Pleolipoviridae	Pleolipoviridae	Alphapleolipovirus	halophile	halophilic	halophilic	0	1	1	1	Pleolipoviridae		0	0				0		0	0	1			0
NC_021329	NC_021329	KC292023		HRTV-4	Halovirus HRTV-4	59.4816	35722				virus	virus	virus	virus	virus	virus	0	Euryarchaeota	Haloferacales	Halorubrum	Siphoviridae	Siphoviridae	Siphoviridae HRTV-4-like	halophile	halophilic	halophilic	0	1	0	1	Siphoviridae		0	0				0		0	0	1			0
NC_021320	NC_021320	KC292022		HRTV-5	Halovirus HRTV-5	56.4084	76134				virus	virus	virus	virus	virus	virus	0	Euryarchaeota	Haloferacales	Halorubrum	Myoviridae	Myoviridae	Myoviridae HF2-like	halophile	halophilic	halophilic	0	1	0	1	Myoviridae		0	0				0		0	0	1			4
NC_021335	NC_021335	KC292021		HRTV-7	Halovirus HRTV-7	59.6397	69048				virus	virus	virus	virus	virus	virus	0	Euryarchaeota	Haloferacales	Halorubrum	Myoviridae	Myoviridae	Myoviridae HRTV-7-like	halophile	halophilic	halophilic	0	1	0	1	Myoviridae		0	0				0		0	0	1			1
NC_021321	NC_021321	KC292020		HRTV-8	Halovirus HRTV-8	57.0968	74519				virus	virus	virus	virus	virus	virus	0	Euryarchaeota	Haloferacales	Halorubrum	Myoviridae	Myoviridae	Myoviridae HF2-like	halophile	halophilic	halophilic	0	1	1	1	Myoviridae		0	0				0		0	0	1			4
CP003050		CP003050		hru	Halovivax ruber XH-70	64.336	3223876				cell	cell	cell	cell	cell	cell	0	Euryarchaeota	Natrialbales	Halovivax	Halovivax	Halovivax	Halovivax	halophile	halophilic	halophilic	1	0	0	1	cell		0	0				0		0	0	1			not computed
NZ_CP011564	NZ_CP011564	CP011564		hsf	Halanaeroarchaeum sulfurireducens strain M27-SA2	63.1906	2129244				cell	cell	cell	cell	cell	cell	0	Euryarchaeota	Halobacteriales	Halanaeroarchaeum	Halanaeroarchaeum	Halanaeroarchaeum	Halanaeroarchaeum	halophile	halophilic	halophilic	1	0	0	1	cell		0	0				0		0	0	1			not computed
NZ_CVUA01000001	NZ_CVUA01000001	CVUA00000000		hsi	Halolamina sediminis strain halo7	67.943	2835858				cell	cell	cell	cell	cell	cell	0	Euryarchaeota	Haloferacales	Halolamina	Halolamina	Halolamina	Halolamina	halophile	halophilic	halophilic	1	0	0	1	cell		0	0				0		0	0	1			not computed
NC_010364	NC_010364	AM774415		hsl	Halobacterium salinarum R1	68.0148	2000962				cell	cell	cell	cell	cell	cell	0	Euryarchaeota	Halobacteriales	Halobacterium	Halobacterium	Halobacterium	Halobacterium	halophile	halophilic	halophilic	1	0	1	1	cell		0	0				0		0	0	1			not computed
NC_021471	NC_021471	KC117378		HSTV-1	Halovirus HSTV-1	60.297	32189				virus	virus	virus	virus	virus	virus	0	Euryarchaeota	Halobacteriales	Haloarcula	Podoviridae	Podoviridae	Podoviridae	halophile	halophilic	halophilic	0	1	1	1	Podoviridae		0	0				0		0	0	1			0
NC_020159	NC_020159	KC117376		HSTV-2	Halovirus HSTV-2	60.3383	68527				virus	virus	virus	virus	virus	virus	0	Euryarchaeota	Haloferacales	Halorubrum	Myoviridae	Myoviridae	Myoviridae HRTV-7-like	halophile	halophilic	halophilic	0	1	0	1	Myoviridae		0	0				0		0	0	1			1
NZ_CP008874	NZ_CP008874	CP008874		hsu	Halanaeroarchaeum sulfurireducens strain HSR2	63.2909	2085482				cell	cell	cell	cell	cell	cell	0	Euryarchaeota	Halobacteriales	Halanaeroarchaeum	Halanaeroarchaeum	Halanaeroarchaeum	Halanaeroarchaeum	halophile	halophilic	halophilic	1	0	0	1	cell		0	0				0		0	0	1			not computed
NZ_CP019154	NZ_CP019154	CP019154		hta	Haloarcula taiwanensis strain taiwanensis	63.5589	2966258				cell	cell	cell	cell	cell	cell	0	Euryarchaeota	Halobacteriales	Haloarcula	Haloarcula	Haloarcula	Haloarcula	halophile	halophilic	halophilic	1	0	1	1	cell		0	0				0		0	0	1			not computed
NZ_CP019155	NZ_CP019155	CP019155		hta_ChrII	Haloarcula taiwanensis strain Taiwanensis chromosome II	59.632	525233			megaplasmid	Chr2	megaplasmid	cell	plasmid	cell	plasmid	0	Euryarchaeota	Halobacteriales	Haloarcula	Haloarcula chrII	Halobacteriales megaplasmid	Halobacteriales chrII	halophile	halophilic	halophilic	0	0	0	1	Chr2	Chr2	0	0				0		0	0	1			0
NC_021921	NC_021921	HF571520		hti	Halorhabdus tiamatea SARL4B	63.3686	2815791				cell	cell	cell	cell	cell	cell	0	Euryarchaeota	Halobacteriales	Halorhabdus	Halorhabdus	Halorhabdus	Halorhabdus	halophile	halophilic	halophilic	1	0	0	1	cell		0	0				0		0	0	1			not computed
NC_021913	NC_021913	HF571521		hti_II	Halorhabdus tiamatea SARL4B plasmid pHTIA	57.4094	330369		megaplasmid	megaplasmid	megaplasmid	megaplasmid	plasmid	plasmid	plasmid	plasmid	0	Euryarchaeota	Halobacteriales	Halorhabdus	Halobacteriales megaplasmid	Halobacteriales megaplasmid	Halobacteriales megaplasmid	halophile	halophilic	halophilic	0	1	1	1	megaplasmid		0	0				0		0	0	1			0
NZ_AP017569	NZ_AP017569	AP017569		htr	Halorubrum trapanicum strain: CBA1232	69.6319	2835595				cell	cell	cell	cell	cell	cell	0	Euryarchaeota	Haloferacales	Halorubrum	Halorubrum	Halorubrum	Halorubrum	halophile	halophilic	halophilic	1	0	1	1	cell		0	0				0		0	0	1			not computed
NC_013743	NC_013743	CP001860		htu	Haloterrigena turkmenica DSM 5511	65.8334	3889038				cell	cell	cell	cell	cell	cell	0	Euryarchaeota	Natrialbales	Haloterrigena	Haloterrigena	Haloterrigena	Haloterrigena	halophile	halophilic	halophilic	1	0	0	1	cell		0	0				0		0	0	1			not computed
NC_013158	NC_013158	CP001687		hut	Halorhabdus utahensis DSM 12940	62.9	3116795				cell	cell	cell	cell	cell	cell	0	Euryarchaeota	Halobacteriales	Halorhabdus	Halorhabdus	Halorhabdus	Halorhabdus	halophile	halophilic	halophilic	1	0	1	1	cell		0	0				0		0	0	1			not computed
NC_013967	NC_013967	CP001956		hvo	Haloferax volcanii DS2	66.6386	2847757				cell	cell	cell	cell	cell	cell	0	Euryarchaeota	Haloferacales	Haloferax	Haloferax	Haloferax	Haloferax	halophile	halophilic	halophilic	1	0	0	1	cell		0	0				0		0	0	1			not computed
NC_020158	NC_020158	KC117377		HVTV-1	Halovirus HVTV-1	58.2707	102319				virus	virus	virus	virus	virus	virus	0	Euryarchaeota	Halobacteriales	Haloarcula	Siphoviridae	Siphoviridae	Siphoviridae HCTV-1-like	halophile	halophilic	halophilic	0	1	1	1	Siphoviridae		0	0				0		0	0	1			1
NC_008212	NC_008212	AM180088		hwa	Haloquadratum walsbyi DSM 16790	47.8639	3132494				cell	cell	cell	cell	cell	cell	0	Euryarchaeota	Haloferacales	Haloquadratum	Haloquadratum	Haloquadratum	Haloquadratum	halophile	halophilic	halophilic	1	0	0	1	cell		0	0				0		0	0	1			not computed
NC_017459	NC_017459	FR746099		hwc	Haloquadratum walsbyi C23	47.7826	3148033				cell	cell	cell	cell	cell	cell	0	Euryarchaeota	Haloferacales	Haloquadratum	Haloquadratum	Haloquadratum	Haloquadratum	halophile	halophilic	halophilic	1	0	1	1	cell		0	0				0		0	0	1			not computed
NC_015666	NC_015666	CP002839		hxa	Halopiger xanaduensis SH-6	65.9818	3668009				cell	cell	cell	cell	cell	cell	0	Euryarchaeota	Natrialbales	Halopiger	Halopiger	Halopiger	Halopiger	halophile	halophilic	halophilic	1	0	1	1	cell		0	0				0		0	0	1			not computed
NC_014471	NC_014471	CP002098		iag	Ignisphaera aggregans DSM 17230	35.6866	1875953				cell	cell	cell	cell	cell	cell	0	Crenarchaeota	Desulfurococcales	Ignisphaera	Ignisphaera	Ignisphaera	Ignisphaera	strong_hyperthermophile	non_halophilic	higher_temperatures	1	0	1	0			0	0				0		0	1	1			not computed
None			NC_009440	iCEmse	Metallosphaera sedula DSM 5348 iCE1	41.5381	15683	1			plasmid	plasmid	plasmid	plasmid	plasmid_CONJUG	plasmid_CONJUG	1	Crenarchaeota	Sulfolobales	Metallosphaera	iCEmse	pNOB8-like	pNOB8-like	thermophile	non_halophilic	lower_temperatures	0	0	0	0			0	1	iCEmse	iCEmse	iCEmse	0		0	0	0			unavailable
NC_009776	NC_009776	CP000816		iho	Ignicoccus hospitalis KIN4/I	56.5203	1297538				cell	cell	cell	cell	cell	cell	0	Crenarchaeota	Desulfurococcales	Ignicoccus	Ignicoccus	Ignicoccus	Ignicoccus	strong_hyperthermophile	non_halophilic	higher_temperatures	1	0	0	0			0	0				0		0	1	1			not computed
NZ_CP006867	NZ_CP006867	CP006867		iis	Ignicoccus islandicus DSM 13165	44.9004	1394664				cell	cell	cell	cell	cell	cell	0	Crenarchaeota	Desulfurococcales	Ignicoccus	Ignicoccus	Ignicoccus	Ignicoccus	strong_hyperthermophile	non_halophilic	higher_temperatures	1	0	1	0			0	0				0		0	1	1			not computed
NC_003552	NC_003552	AE010299		mac	Methanosarcina acetivorans str. C2A	42.6809	5751492				cell	cell	cell	cell	cell	cell	0	Euryarchaeota	Methanosarcinales	Methanosarcina	Methanosarcina	Methanosarcina	Methanosarcina	mesophile	non_halophilic	lower_temperatures	1	0	1	0			0	0				0		0	1	1			not computed
None			NC_003552	Mace-Pro1	Methanosarcina acetivorans C2A provirus 1	22.3213	46131	1			virus	virus	virus	virus	virus	virus	0	Euryarchaeota	Methanosarcinales	Methanosarcina	Caudovirales	Caudovirales	Caudovirales	mesophile	non_halophilic	lower_temperatures	0	1	0	0			0	0				0		1	0	0	HostOrder_Family	1	unavailable
NC_009635	NC_009635	CP000743		mae	Methanococcus aeolicus Nankai-3	30.0375	1569500				cell	cell	cell	cell	cell	cell	0	Euryarchaeota	Methanococcales	Methanococcus	Methanococcus	Methanococcus	Methanococcus	mesophile	non_halophilic	lower_temperatures	1	0	1	0			0	0				1		0	1	1			not computed
None			contig__156409	Magrov-A_1	MArine GROup II virus A_1	26.0356	118049				virus	virus	virus	virus	virus	virus	0	Euryarchaeota	Marine_GroupII	Marine_GroupII	Magrovirus	Magrovirus	Magrovirus	mesophile	non_halophilic	lower_temperatures	0	1	0	0			0	0				0		1	0	0			unavailable
None			SAMEA2621061_122	Magrov-A_2	MArine GROup II virus A_2	19.8119	106637				virus	virus	virus	virus	virus	virus	0	Euryarchaeota	Marine_GroupII	Marine_GroupII	Magrovirus	Magrovirus	Magrovirus	mesophile	non_halophilic	lower_temperatures	0	1	1	0			0	0				0		1	0	0			unavailable
None			SAMEA2619923_17	Magrov-A_3	MArine GROup II virus A_3	21.9441	102781				virus	virus	virus	virus	virus	virus	0	Euryarchaeota	Marine_GroupII	Marine_GroupII	Magrovirus	Magrovirus	Magrovirus	mesophile	non_halophilic	lower_temperatures	0	1	0	0			0	0				0		1	0	0			unavailable
None			SAMEA2621085_65	Magrov-A_4	MArine GROup II virus A_4	23.1678	102641				virus	virus	virus	virus	virus	virus	0	Euryarchaeota	Marine_GroupII	Marine_GroupII	Magrovirus	Magrovirus	Magrovirus	mesophile	non_halophilic	lower_temperatures	0	1	0	0			0	0				0		1	0	0			unavailable
None			SAMEA2621151_40	Magrov-A_5	MArine GROup II virus A_5	25.9825	108353				virus	virus	virus	virus	virus	virus	0	Euryarchaeota	Marine_GroupII	Marine_GroupII	Magrovirus	Magrovirus	Magrovirus	mesophile	non_halophilic	lower_temperatures	0	1	0	0			0	0				0		1	0	0			unavailable
None			contig__154566	Magrov-A_6	MArine GROup II virus A_6	23.4723	105939				virus	virus	virus	virus	virus	virus	0	Euryarchaeota	Marine_GroupII	Marine_GroupII	Magrovirus	Magrovirus	Magrovirus	mesophile	non_halophilic	lower_temperatures	0	1	1	0			0	0				0		1	0	0			unavailable
None			contig__155688	Magrov-A_7	MArine GROup II virus A_7	22.565	104483				virus	virus	virus	virus	virus	virus	0	Euryarchaeota	Marine_GroupII	Marine_GroupII	Magrovirus	Magrovirus	Magrovirus	mesophile	non_halophilic	lower_temperatures	0	1	0	0			0	0				0		1	0	0			unavailable
None			contig__154592	Magrov-B1_1	MArine GROup II virus B1_1	22.6556	96096				virus	virus	virus	virus	virus	virus	0	Euryarchaeota	Marine_GroupII	Marine_GroupII	Magrovirus	Magrovirus	Magrovirus	mesophile	non_halophilic	lower_temperatures	0	1	0	0			0	0				0		1	0	0			unavailable
None			871648617_complete	Magrov-B1_2	MArine GROup II virus B1_2	17.2136	100277				virus	virus	virus	virus	virus	virus	0	Euryarchaeota	Marine_GroupII	Marine_GroupII	Magrovirus	Magrovirus	Magrovirus	mesophile	non_halophilic	lower_temperatures	0	1	1	0			0	0				0		1	0	0			unavailable
None			contig__154676	Magrov-B1_3	MArine GROup II virus B1_3	15.3845	53712				virus	virus	virus	virus	virus	virus	0	Euryarchaeota	Marine_GroupII	Marine_GroupII	Magrovirus	Magrovirus	Magrovirus	mesophile	non_halophilic	lower_temperatures	0	1	1	0			0	0				0		1	0	0			unavailable
None			contig__154680	Magrov-B1_4	MArine GROup II virus B1_4	18.9314	102054				virus	virus	virus	virus	virus	virus	0	Euryarchaeota	Marine_GroupII	Marine_GroupII	Magrovirus	Magrovirus	Magrovirus	mesophile	non_halophilic	lower_temperatures	0	1	0	0			0	0				0		1	0	0			unavailable
None			777660975_ext	Magrov-B1_5	MArine GROup II virus B1_5	18.1401	97754				virus	virus	virus	virus	virus	virus	0	Euryarchaeota	Marine_GroupII	Marine_GroupII	Magrovirus	Magrovirus	Magrovirus	mesophile	non_halophilic	lower_temperatures	0	1	1	0			0	0				0		1	0	0			unavailable
None			837327169_ext	Magrov-B1_6	MArine GROup II virus B1_6	19.9826	51368				virus	virus	virus	virus	virus	virus	0	Euryarchaeota	Marine_GroupII	Marine_GroupII	Magrovirus	Magrovirus	Magrovirus	mesophile	non_halophilic	lower_temperatures	0	1	0	0			0	0				0		1	0	0			unavailable
None			gi_786803042	Magrov-B1_7	MArine GROup II virus B1_7	17.6077	22546				virus	virus	virus	virus	virus	virus	0	Euryarchaeota	Marine_GroupII	Marine_GroupII	Magrovirus	Magrovirus	Magrovirus	mesophile	non_halophilic	lower_temperatures	0	1	0	0			0	0				0		1	0	0			unavailable
None			gi_772041692	Magrov-B1_8	MArine GROup II virus B1_8	19.7087	36978				virus	virus	virus	virus	virus	virus	0	Euryarchaeota	Marine_GroupII	Marine_GroupII	Magrovirus	Magrovirus	Magrovirus	mesophile	non_halophilic	lower_temperatures	0	1	1	0			0	0				0		1	0	0			unavailable
None			SAMEA2620078_38	Magrov-B2_1	MArine GROup II virus B2_1	14.6587	94102				virus	virus	virus	virus	virus	virus	0	Euryarchaeota	Marine_GroupII	Marine_GroupII	Magrovirus	Magrovirus	Magrovirus	mesophile	non_halophilic	lower_temperatures	0	1	1	0			0	0				0		1	0	0			unavailable
None			SAMEA2620879_23	Magrov-B2_2	MArine GROup II virus B2_2	18.2588	93879				virus	virus	virus	virus	virus	virus	0	Euryarchaeota	Marine_GroupII	Marine_GroupII	Magrovirus	Magrovirus	Magrovirus	mesophile	non_halophilic	lower_temperatures	0	1	1	0			0	0				0		1	0	0			unavailable
None			contig__155773	Magrov-B2_3	MArine GROup II virus B2_3	18.6874	84959				virus	virus	virus	virus	virus	virus	0	Euryarchaeota	Marine_GroupII	Marine_GroupII	Magrovirus	Magrovirus	Magrovirus	mesophile	non_halophilic	lower_temperatures	0	1	0	0			0	0				0		1	0	0			unavailable
None			SAMEA2621151_104_ext	Magrov-B2_4	MArine GROup II virus B2_4	15.8864	99445				virus	virus	virus	virus	virus	virus	0	Euryarchaeota	Marine_GroupII	Marine_GroupII	Magrovirus	Magrovirus	Magrovirus	mesophile	non_halophilic	lower_temperatures	0	1	0	0			0	0				0		1	0	0			unavailable
None			contig__155057	Magrov-C_1	MArine GROup II virus C_1	24.5334	63764				virus	virus	virus	virus	virus	virus	0	Euryarchaeota	Marine_GroupII	Marine_GroupII	Magrovirus	Magrovirus	Magrovirus	mesophile	non_halophilic	lower_temperatures	0	1	0	0			0	0				0		1	0	0			unavailable
None			contig__172037	Magrov-C_2	MArine GROup II virus C_2	22.5781	61133				virus	virus	virus	virus	virus	virus	0	Euryarchaeota	Marine_GroupII	Marine_GroupII	Magrovirus	Magrovirus	Magrovirus	mesophile	non_halophilic	lower_temperatures	0	1	1	0			0	0				0		1	0	0			unavailable
None			contig__154940	Magrov-C_3	MArine GROup II virus C_3	24.0197	60318				virus	virus	virus	virus	virus	virus	0	Euryarchaeota	Marine_GroupII	Marine_GroupII	Magrovirus	Magrovirus	Magrovirus	mesophile	non_halophilic	lower_temperatures	0	1	1	0			0	0				0		1	0	0			unavailable
None			766270197_ext	Magrov-C_4	MArine GROup II virus C_4	22.0021	57681				virus	virus	virus	virus	virus	virus	0	Euryarchaeota	Marine_GroupII	Marine_GroupII	Magrovirus	Magrovirus	Magrovirus	mesophile	non_halophilic	lower_temperatures	0	1	1	0			0	0				0		1	0	0			unavailable
None			775118401_ext	Magrov-C_5	MArine GROup II virus C_5	22.6822	71480				virus	virus	virus	virus	virus	virus	0	Euryarchaeota	Marine_GroupII	Marine_GroupII	Magrovirus	Magrovirus	Magrovirus	mesophile	non_halophilic	lower_temperatures	0	1	1	0			0	0				0		1	0	0			unavailable
None			gi_786772955	Magrov-C_6	MArine GROup II virus C_6	22.0103	70925				virus	virus	virus	virus	virus	virus	0	Euryarchaeota	Marine_GroupII	Marine_GroupII	Magrovirus	Magrovirus	Magrovirus	mesophile	non_halophilic	lower_temperatures	0	1	1	0			0	0				0		1	0	0			unavailable
None			gi_778722464	Magrov-C_7	MArine GROup II virus C_7	22.4597	66608				virus	virus	virus	virus	virus	virus	0	Euryarchaeota	Marine_GroupII	Marine_GroupII	Magrovirus	Magrovirus	Magrovirus	mesophile	non_halophilic	lower_temperatures	0	1	0	0			0	0				0		1	0	0			unavailable
NC_007355	NC_007355	CP000099		mba	Methanosarcina barkeri str. Fusaro	39.276	4837408				cell	cell	cell	cell	cell	cell	0	Euryarchaeota	Methanosarcinales	Methanosarcina	Methanosarcina	Methanosarcina	Methanosarcina	mesophile	non_halophilic	lower_temperatures	1	0	1	0			0	0				0		0	1	1			not computed
NC_007349	NC_007349	CP000098		mba_p1	Methanosarcina barkeri str. Fusaro plasmid 1	33.5937	36358				plasmid	plasmid	plasmid	plasmid	plasmid	plasmid	0	Euryarchaeota	Methanosarcinales	Methanosarcina	Methanosarcinales plasmid	Methanosarcinales plasmid	Methanosarcinales plasmid	mesophile	non_halophilic	lower_temperatures	0	1	0	0			0	0				0		1	0	1			0
NZ_CP008746	NZ_CP008746	CP008746		mbac	Methanosarcina barkeri CM1	39.178	4501171				cell	cell	cell	cell	cell	cell	0	Euryarchaeota	Methanosarcinales	Methanosarcina	Methanosarcina	Methanosarcina	Methanosarcina	mesophile	non_halophilic	lower_temperatures	1	0	0	0			0	0				0		0	1	1			not computed
NZ_CP009517	NZ_CP009517	CP009517		mbak	Methanosarcina barkeri 3	39.0806	4560446				cell	cell	cell	cell	cell	cell	0	Euryarchaeota	Methanosarcinales	Methanosarcina	Methanosarcina	Methanosarcina	Methanosarcina	mesophile	non_halophilic	lower_temperatures	1	0	1	0			0	0				0		0	1	1			not computed
NZ_CP009530	NZ_CP009530	CP009530		mbar	Methanosarcina barkeri 227	39.2532	4447980				cell	cell	cell	cell	cell	cell	0	Euryarchaeota	Methanosarcinales	Methanosarcina	Methanosarcina	Methanosarcina	Methanosarcina	mesophile	non_halophilic	lower_temperatures	1	0	1	0			0	0				0		0	1	1			not computed
NZ_CP009529	NZ_CP009529	CP009529		mbar_unnamed	Methanosarcina barkeri 227 plasmid	35.7879	39586				plasmid	plasmid	plasmid	plasmid	plasmid	plasmid	0	Euryarchaeota	Methanosarcinales	Methanosarcina	Methanosarcinales plasmid	Methanosarcinales plasmid	Methanosarcinales plasmid	mesophile	non_halophilic	lower_temperatures	0	1	0	0			0	0				0		1	0	1			0
NC_007955	NC_007955	CP000300		mbu	Methanococcoides burtonii DSM 6242	40.7581	2575032				cell	cell	cell	cell	cell	cell	0	Euryarchaeota	Methanosarcinales	Methanococcoides	Methanococcoides	Methanococcoides	Methanococcoides	weak_mesophile	non_halophilic	lower_temperatures	1	0	0	0			0	0				0		0	1	1			not computed
NZ_CP009526	NZ_CP009526	CP009526		mbw	Methanosarcina barkeri str. Wiesmoor	39.2822	4874815				cell	cell	cell	cell	cell	cell	0	Euryarchaeota	Methanosarcinales	Methanosarcina	Methanosarcina	Methanosarcina	Methanosarcina	mesophile	non_halophilic	lower_temperatures	1	0	0	0			0	0				0		0	1	1			not computed
NZ_CP009525	NZ_CP009525	CP009525		mbw_unnamed	Methanosarcina barkeri str. Wiesmoor plasmid	34.3023	32371				plasmid	plasmid	plasmid	plasmid	plasmid	plasmid	0	Euryarchaeota	Methanosarcinales	Methanosarcina	Methanosarcinales plasmid	Methanosarcinales plasmid	Methanosarcinales plasmid	mesophile	non_halophilic	lower_temperatures	0	1	0	0			0	0				0		1	0	1			0
NZ_CP009528	NZ_CP009528	CP009528		mby	Methanosarcina barkeri MS	39.2251	4533209				cell	cell	cell	cell	cell	cell	0	Euryarchaeota	Methanosarcinales	Methanosarcina	Methanosarcina	Methanosarcina	Methanosarcina	mesophile	non_halophilic	lower_temperatures	1	0	1	0			0	0				0		0	1	1			not computed
NZ_CP009527	NZ_CP009527	CP009527		mby_unnamed	Methanosarcina barkeri MS plasmid	35.8458	41698				plasmid	plasmid	plasmid	plasmid	plasmid	plasmid	0	Euryarchaeota	Methanosarcinales	Methanosarcina	Methanosarcinales plasmid	Methanosarcinales plasmid	Methanosarcinales plasmid	mesophile	non_halophilic	lower_temperatures	0	1	1	0			0	0				0		1	0	1			0
NC_015435	NC_015435	CP002656		mcn	Metallosphaera cuprina Ar-4	41.9946	1840348				cell	cell	cell	cell	cell	cell	0	Crenarchaeota	Sulfolobales	Metallosphaera	Metallosphaera	Metallosphaera	Metallosphaera	extreme_thermophile	non_halophilic	lower_temperatures	1	0	1	0			1	1	Sulfolobaceae	cell		0		0	1	1			not computed
NZ_LT607756	NZ_LT607756	LT607756		mcub	Methanobacterium congolense isolate Buetzberg	38.5078	2451457				cell	cell	cell	cell	cell	cell	0	Euryarchaeota	Methanobacteriales	Methanobacterium	Methanobacterium	Methanobacterium	Methanobacterium	mesophile	non_halophilic	lower_temperatures	1	0	1	0			0	0				0		0	1	1			not computed
NZ_LT607757	NZ_LT607757	LT607757		mcub_plsm	Methanobacterium congolense isolate Buetzberg plasmid: II	36.0525	18118				plasmid	plasmid	plasmid	plasmid	plasmid	plasmid	0	Euryarchaeota	Methanobacteriales	Methanobacterium	Methanobacteriales plasmid	Methanobacteriales plasmid	Methanobacteriales plasmid	mesophile	non_halophilic	lower_temperatures	0	1	0	0			0	0				0		1	0	1	HostOrder	1	0
NC_021355	NC_021355	CP004050		meb	Methanobrevibacter sp. AbM4	29.0386	1998189				cell	cell	cell	cell	cell	cell	0	Euryarchaeota	Methanobacteriales	Methanobrevibacter	Methanobrevibacter	Methanobrevibacter	Methanobrevibacter	mesophile	non_halophilic	lower_temperatures	1	0	1	0			0	0				0		0	1	1			not computed
NZ_CP009504	NZ_CP009504	CP009504		mef	Methanosarcina sp. WH1	41.8192	3914091				cell	cell	cell	cell	cell	cell	0	Euryarchaeota	Methanosarcinales	Methanosarcina	Methanosarcina	Methanosarcina	Methanosarcina	mesophile	non_halophilic	lower_temperatures	1	0	1	0			0	0				0		0	1	1			not computed
NZ_CP009524	NZ_CP009524	CP009524		mek	Methanosarcina sp. Kolksee	39.9132	4499114				cell	cell	cell	cell	cell	cell	0	Euryarchaeota	Methanosarcinales	Methanosarcina	Methanosarcina	Methanosarcina	Methanosarcina	mesophile	non_halophilic	lower_temperatures	1	0	0	0			0	0				0		0	1	1			not computed
NZ_CP009523	NZ_CP009523	CP009523		mek_unnamed	Methanosarcina sp. Kolksee plasmid	34.3153	54381				plasmid	plasmid	plasmid	plasmid	plasmid	plasmid	0	Euryarchaeota	Methanosarcinales	Methanosarcina	Methanosarcinales plasmid	Methanosarcinales plasmid	Methanosarcinales plasmid	mesophile	non_halophilic	lower_temperatures	0	1	0	0			0	0				0		1	0	1			0
NC_015216	NC_015216	CP002551		mel	Methanobacterium lacus strain AL-21	35.8287	2583753				cell	cell	cell	cell	cell	cell	0	Euryarchaeota	Methanobacteriales	Methanobacterium	Methanobacterium	Methanobacterium	Methanobacterium	weak_mesophile	non_halophilic	lower_temperatures	1	0	0	0			0	0				0		0	1	1			not computed
NZ_CP009503	NZ_CP009503	CP009503		meq	Methanosarcina sp. WWM596	41.6925	4137337				cell	cell	cell	cell	cell	cell	0	Euryarchaeota	Methanosarcinales	Methanosarcina	Methanosarcina	Methanosarcina	Methanosarcina	mesophile	non_halophilic	lower_temperatures	1	0	1	0			0	0				0		0	1	1			not computed
NZ_CP014213	NZ_CP014213	CP014213		metb	Methanosphaera sp. BMS	32.9314	2868093				cell	cell	cell	cell	cell	cell	0	Euryarchaeota	Methanobacteriales	Methanosphaera	Methanosphaera	Methanosphaera	Methanosphaera	mesophile	non_halophilic	lower_temperatures	1	0	1	0			0	0				0		0	1	1			not computed
NZ_AP011952	NZ_AP011952	AP011952		metc	Methanothermobacter sp. CaT2	49.3915	1720003				cell	cell	cell	cell	cell	cell	0	Euryarchaeota	Methanobacteriales	Methanothermobacter	Methanothermobacter	Methanothermobacter	Methanothermobacter	thermophile	non_halophilic	lower_temperatures	1	0	0	0			0	0				0		0	1	1			not computed
AP018336		AP018336		mete	Methanothermobacter sp. EMTCatA1	49.5719	1719979				cell	cell	cell	cell	cell	cell	0	Euryarchaeota	Methanobacteriales	Methanothermobacter	Methanothermobacter	Methanothermobacter	Methanothermobacter	thermophile	non_halophilic	lower_temperatures	1	0	0	0			0	0				0		0	1	1			not computed
NC_023044	NC_023044	HG425166		meth	Methanobacterium sp. MB1	39.7424	2029766				cell	cell	cell	cell	cell	cell	0	Euryarchaeota	Methanobacteriales	Methanobacterium	Methanobacterium	Methanobacterium	Methanobacterium	mesophile	non_halophilic	lower_temperatures	1	0	1	0			0	0				0		0	1	1			not computed
NZ_CP009505	NZ_CP009505	CP009505		metm	Methanosarcina sp. MTP4	45.9302	4211468				cell	cell	cell	cell	cell	cell	0	Euryarchaeota	Methanosarcinales	Methanosarcina	Methanosarcina	Methanosarcina	Methanosarcina	mesophile	non_halophilic	lower_temperatures	1	0	1	0			0	0				0		0	1	1			not computed
NZ_CP017766	NZ_CP017766	CP017766		meto	Methanobacterium sp. MO-MB1	39.4254	2506225				cell	cell	cell	cell	cell	cell	0	Euryarchaeota	Methanobacteriales	Methanobacterium	Methanobacterium	Methanobacterium	Methanobacterium	weak_mesophile	non_halophilic	lower_temperatures	1	0	1	0			0	0				0		0	1	1			not computed
MF186604		MF186604		MetSV	Methanosarcina spherical virus	38.4783	10567				virus	virus	virus	virus	virus	virus	0	Euryarchaeota	Methanosarcinales	Methanosarcina	Methanosarcinales virus	Methanosarcinales virus	Methanosarcinales virus	mesophile	non_halophilic	lower_temperatures	0	1	1	0			0	0				0		1	0	1	HostOrder	1	0
NZ_CP017767	NZ_CP017767	CP017767		metz	Methanobacterium sp. MZ-A1	39.381	2524329				cell	cell	cell	cell	cell	cell	0	Euryarchaeota	Methanobacteriales	Methanobacterium	Methanobacterium	Methanobacterium	Methanobacterium	weak_mesophile	non_halophilic	lower_temperatures	1	0	0	0			0	0				0		0	1	1			not computed
NC_014253	NC_014253	CP002069		mev	Methanohalobium evestigatum Z-7303	36.6288	2242317				cell	cell	cell	cell	cell	cell	0	Euryarchaeota	Methanosarcinales	Methanohalobium	Methanohalobium	Methanohalobium	Methanohalobium	thermophile	non_halophilic	lower_temperatures	1	0	0	0			0	0				0		0	1	1			not computed
NC_015574	NC_015574	CP002772		mew	Methanobacterium paludis strain SWAN1	35.7318	2546541				cell	cell	cell	cell	cell	cell	0	Euryarchaeota	Methanobacteriales	Methanobacterium	Methanobacterium	Methanobacterium	Methanobacterium	weak_mesophile	non_halophilic	lower_temperatures	1	0	0	0			0	0				0		0	1	1			not computed
NZ_CP010834	NZ_CP010834	CP010834		meye	Methanobrevibacter sp. YE315	34.2481	2273296				cell	cell	cell	cell	cell	cell	0	Euryarchaeota	Methanobacteriales	Methanobrevibacter	Methanobrevibacter	Methanobrevibacter	Methanobrevibacter	mesophile	non_halophilic	lower_temperatures	1	0	0	0			0	0				0		0	1	1			not computed
NZ_CP006933	NZ_CP006933	CP006933		mfc	Methanobacterium formicicum strain BRM9	41.3395	2449987				cell	cell	cell	cell	cell	cell	0	Euryarchaeota	Methanobacteriales	Methanobacterium	Methanobacterium	Methanobacterium	Methanobacterium	mesophile	non_halophilic	lower_temperatures	1	0	1	0			0	0				0		0	1	1			not computed
NC_013156	NC_013156	CP001696		mfe	Methanocaldococcus fervens AG86	32.2099	1485061				cell	cell	cell	cell	cell	cell	0	Euryarchaeota	Methanococcales	Methanocaldococcus	Methanocaldococcus	Methanocaldococcus	Methanocaldococcus	hyperthermophile	non_halophilic	higher_temperatures	1	0	1	0			0	0				1		0	1	1			not computed
None			NC_013156	Mfer-Pro1	Methanocaldococcus fervens AG86 provirus 1	16.1397	31260	1			virus	virus	virus	virus	virus	virus	0	Euryarchaeota	Methanococcales	Methanocaldococcus	Caudovirales	Caudovirales	Caudovirales	hyperthermophile	non_halophilic	higher_temperatures	0	1	1	0			0	0				1		1	0	0			unavailable
NZ_LN515531	NZ_LN515531	LN515531		mfi	Methanobacterium formicicum DSM1535	41.2305	2478074				cell	cell	cell	cell	cell	cell	0	Euryarchaeota	Methanobacteriales	Methanobacterium	Methanobacterium	Methanobacterium	Methanobacterium	mesophile	non_halophilic	lower_temperatures	1	0	0	0			0	0				0		0	1	1			not computed
NZ_LN734822	NZ_LN734822	LN734822		mfo	Methanobacterium formicicum isolate Mb9	41.1437	2494510				cell	cell	cell	cell	cell	cell	0	Euryarchaeota	Methanobacteriales	Methanobacterium	Methanobacterium	Methanobacterium	Methanobacterium	mesophile	non_halophilic	lower_temperatures	1	0	1	0			0	0				0		0	1	1			not computed
NC_013887	NC_013887	CP001901		mfs	Methanocaldococcus sp. FS406-22	32.0418	1760939				cell	cell	cell	cell	cell	cell	0	Euryarchaeota	Methanococcales	Methanocaldococcus	Methanocaldococcus	Methanocaldococcus	Methanocaldococcus	hyperthermophile	non_halophilic	higher_temperatures	1	0	0	0			0	0				1		0	1	1			not computed
NC_014658	NC_014658	CP002278		mfv	Methanothermus fervidus DSM 2088	31.637	1243342				cell	cell	cell	cell	cell	cell	0	Euryarchaeota	Methanobacteriales	Methanothermus	Methanothermus	Methanothermus	Methanothermus	hyperthermophile	non_halophilic	higher_temperatures	1	0	1	0			0	0				0		0	1	1			not computed
None			GCA_003324605	MG-II	Marine Group II euryarchaeote	38.2652	1937744				cell	cell	cell	cell	cell	cell	0	Euryarchaeota	Marine_GroupII	Marine_GroupII	Marine_GroupII	Marine_GroupII	Marine_GroupII	mesophile	non_halophilic	lower_temperatures	1	0	1	0			0	0				0		0	1	0			not computed
CM001443		CM001443		MG-II-ref	uncultured marine group II euryarchaeote	51.4547	2064136				cell	cell	cell	cell	cell	cell	0	Euryarchaeota	Marine_GroupII	Marine_GroupII	Marine_GroupII	Marine_GroupII	Marine_GroupII	mesophile	non_halophilic	lower_temperatures	1	0	1	0			0	0				0		0	1	1			not computed
NZ_CP017921	NZ_CP017921	CP017921		mhaz	Methanohalophilus halophilus strain Z-7982	42.4004	2022959				cell	cell	cell	cell	cell	cell	0	Euryarchaeota	Methanosarcinales	Methanohalophilus	Methanohalophilus	Methanohalophilus	Methanohalophilus	weak_mesophile	non_halophilic	lower_temperatures	1	0	0	0			0	0				0		0	1	1			not computed
NC_017527	NC_017527	CP003117		mhi	Methanosaeta harundinacea 6Ac	60.6274	2559043				cell	cell	cell	cell	cell	cell	0	Euryarchaeota	Methanosarcinales	Methanosaeta	Methanosaeta	Methanosaeta	Methanosaeta	mesophile	non_halophilic	lower_temperatures	1	0	1	0			0	0				0		0	1	1			not computed
NZ_CP029287	NZ_CP029287	CP029287		mhk	Metallosphaera hakonensis JCM 8857 = DSM 7519	43.7327	2544108				cell	cell	cell	cell	cell	cell	0	Crenarchaeota	Sulfolobales	Metallosphaera	Metallosphaera	Metallosphaera	Metallosphaera	thermophile	non_halophilic	lower_temperatures	1	0	0	0			1	1	Sulfolobaceae	cell		0		0	1	1			not computed
NZ_CP009516	NZ_CP009516	CP009516		mhor	Methanosarcina horonobensis HB-1	41.311	5018607				cell	cell	cell	cell	cell	cell	0	Euryarchaeota	Methanosarcinales	Methanosarcina	Methanosarcina	Methanosarcina	Methanosarcina	mesophile	non_halophilic	lower_temperatures	1	0	0	0			0	0				0		0	1	1			not computed
NC_019977	NC_019977	CP003362		mhz	Methanomethylovorans hollandica DSM 15978	42.6241	2428904				cell	cell	cell	cell	cell	cell	0	Euryarchaeota	Methanosarcinales	Methanomethylovorans	Methanomethylovorans	Methanomethylovorans	Methanomethylovorans	mesophile	non_halophilic	lower_temperatures	1	0	1	0			0	0				0		0	1	1			not computed
NC_014122	NC_014122	CP002009		mif	Methanocaldococcus infernus ME	33.6185	1328194				cell	cell	cell	cell	cell	cell	0	Euryarchaeota	Methanococcales	Methanocaldococcus	Methanocaldococcus	Methanocaldococcus	Methanocaldococcus	hyperthermophile	non_halophilic	higher_temperatures	1	0	0	0			0	0				1		0	1	1			not computed
NC_015562	NC_015562	CP002737		mig	Methanotorris igneus Kol 5	32.2999	1854197				cell	cell	cell	cell	cell	cell	0	Euryarchaeota	Methanococcales	Methanotorris	Methanotorris	Methanotorris	Methanotorris	hyperthermophile	non_halophilic	higher_temperatures	1	0	1	0			0	0				1		0	1	1			not computed
NC_000909	NC_000909	L77117		mja	Methanocaldococcus jannaschii DSM 2661	31.4263	1664970				cell	cell	cell	cell	cell	cell	0	Euryarchaeota	Methanococcales	Methanocaldococcus	Methanocaldococcus	Methanocaldococcus	Methanocaldococcus	hyperthermophile	non_halophilic	higher_temperatures	1	0	0	0			0	0				1		0	1	1			not computed
None			NC_000909	Mjan-Pro1	Methanocaldococcus jannaschii DSM 2661 provirus 1	16.628	30470	1			virus	virus	virus	virus	virus	virus	0	Euryarchaeota	Methanococcales	Methanocaldococcus	Caudovirales	Caudovirales	Caudovirales	hyperthermophile	non_halophilic	higher_temperatures	0	1	1	0			0	0				1		1	0	0			unavailable
NC_015416	NC_015416	CP002565		mjc	Methanosaeta concilii GP-6	51.0304	3008626				cell	cell	cell	cell	cell	cell	0	Euryarchaeota	Methanosarcinales	Methanosaeta	Methanosaeta	Methanosaeta	Methanosaeta	mesophile	non_halophilic	lower_temperatures	1	0	0	0			0	0				0		0	1	1			not computed
NZ_CP009149	NZ_CP009149	CP009149		mjh	Methanocaldococcus bathoardescens strain JH146	30.7881	1607556				cell	cell	cell	cell	cell	cell	0	Euryarchaeota	Methanococcales	Methanocaldococcus	Methanocaldococcus	Methanocaldococcus	Methanocaldococcus	hyperthermophile	non_halophilic	higher_temperatures	1	0	1	0			0	0				1		0	1	1			not computed
NZ_CP009515	NZ_CP009515	CP009515		mls	Methanosarcina lacustris Z-7289	41.8228	4139808				cell	cell	cell	cell	cell	cell	0	Euryarchaeota	Methanosarcinales	Methanosarcina	Methanosarcina	Methanosarcina	Methanosarcina	weak_mesophile	non_halophilic	lower_temperatures	1	0	0	0			0	0				0		0	1	1			not computed
NC_003901	NC_003901	AE008384		mma	Methanosarcina mazei strain Goe1	41.4849	4096345				cell	cell	cell	cell	cell	cell	0	Euryarchaeota	Methanosarcinales	Methanosarcina	Methanosarcina	Methanosarcina	Methanosarcina	mesophile	non_halophilic	lower_temperatures	1	0	0	0			0	0				0		0	1	1			not computed
NZ_CP009514	NZ_CP009514	CP009514		mmac	Methanosarcina mazei C16	41.4876	4166241				cell	cell	cell	cell	cell	cell	0	Euryarchaeota	Methanosarcinales	Methanosarcina	Methanosarcina	Methanosarcina	Methanosarcina	mesophile	non_halophilic	lower_temperatures	1	0	0	0			0	0				0		0	1	1			not computed
None			NC_009135	MmarC5-E1	Methanococcus maripaludis C5 element 1	15.6609	53813	1			plasmid	plasmid	plasmid	plasmid	plasmid	plasmid	0	Euryarchaeota	Methanococcales	Methanococcus	pT26-2-like	pT26-2-like	pT26-2-like	mesophile	non_halophilic	lower_temperatures	0	1	1	0			0	0				1		1	0	0			unavailable
None			NC_009975	MmarC6-E2	Methanococcus maripaludis C6 provirus	17.8107	40176	1			virus	virus	virus	virus	virus	virus	0	Euryarchaeota	Methanococcales	Methanococcus	Caudovirales	Caudovirales	Caudovirales	mesophile	non_halophilic	lower_temperatures	0	1	1	0			0	0				1		1	0	0			unavailable
None			NC_009637	MmarC7-E1	Methanococcus maripaludis C7 element 1	16.1222	104209	1			big plasmid	big plasmid	plasmid	plasmid	plasmid	plasmid	0	Euryarchaeota	Methanococcales	Methanococcus	pT26-2-like	pT26-2-like	pT26-2-like	mesophile	non_halophilic	lower_temperatures	0	1	0	0			0	0				1		1	0	0			unavailable
CP004144		CP004144		mmaz	Methanosarcina mazei Tuc01	42.4781	3427949				cell	cell	cell	cell	cell	cell	0	Euryarchaeota	Methanosarcinales	Methanosarcina	Methanosarcina	Methanosarcina	Methanosarcina	mesophile	non_halophilic	lower_temperatures	1	0	0	0			0	0				0		0	1	1			not computed
None			NC_009975	MMC6V1	Methanococcus maripaludis C6 virus 1	14.929	48208	1			plasmid	plasmid	plasmid	plasmid	plasmid	plasmid	0	Euryarchaeota	Methanococcales	Methanococcus	pT26-2-like	pT26-2-like	pT26-2-like	mesophile	non_halophilic	lower_temperatures	0	1	1	0			0	0				1		1	0	0			unavailable
None			NC_009637	MMC7V1	Methanococcus maripaludis C7 virus 1	17.7729	24555	1			virus	virus	virus	virus	virus	virus	0	Euryarchaeota	Methanococcales	Methanococcus	Methanococcales virus	Methanococcales virus	Methanococcales virus	mesophile	non_halophilic	lower_temperatures	0	1	1	0			0	0				1		1	0	0			unavailable
None			NC_009637	MMC7V2	Methanococcus maripaludis C7 virus 2	14.1709	32835	1			plasmid	plasmid	plasmid	plasmid	plasmid	plasmid	0	Euryarchaeota	Methanococcales	Methanococcus	pT26-2-like	pT26-2-like	pT26-2-like	mesophile	non_halophilic	lower_temperatures	0	1	0	0			0	0				1		1	0	0			unavailable
NC_015847	NC_015847	CP002913		mmd	Methanococcus maripaludis X1	32.9407	1746697				cell	cell	cell	cell	cell	cell	0	Euryarchaeota	Methanococcales	Methanococcus	Methanococcus	Methanococcus	Methanococcus	mesophile	non_halophilic	lower_temperatures	1	0	0	0			0	0				1		0	1	1			not computed
NZ_CP009518	NZ_CP009518	CP009518		mmet	Methanococcoides methylutens MM1	44.0232	2394636				cell	cell	cell	cell	cell	cell	0	Euryarchaeota	Methanosarcinales	Methanococcoides	Methanococcoides	Methanococcoides	Methanococcoides	weak_mesophile	non_halophilic	lower_temperatures	1	0	1	0			0	0				0		0	1	1			not computed
NC_014408	NC_014408	CP001710		mmg	Methanothermobacter marburgensis str. Marburg	48.6494	1634695				cell	cell	cell	cell	cell	cell	0	Euryarchaeota	Methanobacteriales	Methanothermobacter	Methanothermobacter	Methanothermobacter	Methanothermobacter	thermophile	non_halophilic	lower_temperatures	1	0	1	0			0	0				0		0	1	1			not computed
NC_014002	NC_014002	CP001994		mmh	Methanohalophilus mahii DSM 5219	42.6182	2012424				cell	cell	cell	cell	cell	cell	0	Euryarchaeota	Methanosarcinales	Methanohalophilus	Methanohalophilus	Methanohalophilus	Methanohalophilus	mesophile	non_halophilic	lower_temperatures	1	0	1	0			0	0				0		0	1	1			not computed
NZ_CP011266	NZ_CP011266	CP011266		mmil	Methanobrevibacter millerae strain SM9	31.8109	2543538				cell	cell	cell	cell	cell	cell	0	Euryarchaeota	Methanobacteriales	Methanobrevibacter	Methanobrevibacter	Methanobrevibacter	Methanobrevibacter	mesophile	non_halophilic	lower_temperatures	1	0	1	0			0	0				0		0	1	1			not computed
NZ_CP009512	NZ_CP009512	CP009512		mmj	Methanosarcina mazei S-6	41.4207	4142816				cell	cell	cell	cell	cell	cell	0	Euryarchaeota	Methanosarcinales	Methanosarcina	Methanosarcina	Methanosarcina	Methanosarcina	mesophile	non_halophilic	lower_temperatures	1	0	1	0			0	0				0		0	1	1			not computed
NZ_CP009513	NZ_CP009513	CP009513		mmly	Methanosarcina mazei LYC	41.3906	4154344				cell	cell	cell	cell	cell	cell	0	Euryarchaeota	Methanosarcinales	Methanosarcina	Methanosarcina	Methanosarcina	Methanosarcina	mesophile	non_halophilic	lower_temperatures	1	0	1	0			0	0				0		0	1	1			not computed
NC_005791	NC_005791	BX950229		mmp	Methanococcus maripaludis strain S2	33.1003	1661137				cell	cell	cell	cell	cell	cell	0	Euryarchaeota	Methanococcales	Methanococcus	Methanococcus	Methanococcus	Methanococcus	mesophile	non_halophilic	lower_temperatures	1	0	1	0			0	0				1		0	1	1			not computed
None			NC_005791	MMPV1	Methanococcus maripaludis virus 1	16.5361	38283	1			plasmid	plasmid	plasmid	plasmid	plasmid	plasmid	0	Euryarchaeota	Methanococcales	Methanococcus	pT26-2-like	pT26-2-like	pT26-2-like	mesophile	non_halophilic	lower_temperatures	0	1	1	0			0	0				1		1	0	0			unavailable
NC_009135	NC_009135	CP000609		mmq	Methanococcus maripaludis C5	33.0026	1780761				cell	cell	cell	cell	cell	cell	0	Euryarchaeota	Methanococcales	Methanococcus	Methanococcus	Methanococcus	Methanococcus	mesophile	non_halophilic	lower_temperatures	1	0	1	0			0	0				1		0	1	1			not computed
NZ_CP026606	NZ_CP026606	CP026606		mms	Methanococcus maripaludis strain DSM 2067	32.9185	1714918				cell	cell	cell	cell	cell	cell	0	Euryarchaeota	Methanococcales	Methanococcus	Methanococcus	Methanococcus	Methanococcus	mesophile	non_halophilic	lower_temperatures	1	0	1	0			0	0				1		0	1	1			not computed
NZ_CP009511	NZ_CP009511	CP009511		mmsa	Methanosarcina mazei SarPi	41.487	4066551				cell	cell	cell	cell	cell	cell	0	Euryarchaeota	Methanosarcinales	Methanosarcina	Methanosarcina	Methanosarcina	Methanosarcina	mesophile	non_halophilic	lower_temperatures	1	0	1	0			0	0				0		0	1	1			not computed
NZ_CP009509	NZ_CP009509	CP009509		mmww	Methanosarcina mazei WWM610	41.4574	4096482				cell	cell	cell	cell	cell	cell	0	Euryarchaeota	Methanosarcinales	Methanosarcina	Methanosarcina	Methanosarcina	Methanosarcina	mesophile	non_halophilic	lower_temperatures	1	0	0	0			0	0				0		0	1	1			not computed
NC_009975	NC_009975	CP000867		mmx	Methanococcus maripaludis C6	33.4232	1744193				cell	cell	cell	cell	cell	cell	0	Euryarchaeota	Methanococcales	Methanococcus	Methanococcus	Methanococcus	Methanococcus	mesophile	non_halophilic	lower_temperatures	1	0	0	0			0	0				1		0	1	1			not computed
NC_009637	NC_009637	CP000745		mmz	Methanococcus maripaludis C7	33.2844	1772694				cell	cell	cell	cell	cell	cell	0	Euryarchaeota	Methanococcales	Methanococcus	Methanococcus	Methanococcus	Methanococcus	mesophile	non_halophilic	lower_temperatures	1	0	0	0			0	0				1		0	1	1			not computed
NC_015636	NC_015636	CP002792		mok	Methanothermococcus okinawensis IH1	29.2987	1662525				cell	cell	cell	cell	cell	cell	0	Euryarchaeota	Methanococcales	Methanothermococcus	Methanothermococcus	Methanothermococcus	Methanothermococcus	thermophile	non_halophilic	lower_temperatures	1	0	1	0			0	0				1		0	1	1			not computed
NZ_CP014265	NZ_CP014265	CP014265		mol	Methanobrevibacter olleyae strain YLM1	26.9318	2201192				cell	cell	cell	cell	cell	cell	0	Euryarchaeota	Methanobacteriales	Methanobrevibacter	Methanobrevibacter	Methanobrevibacter	Methanobrevibacter	mesophile	non_halophilic	lower_temperatures	1	0	0	0			0	0				0		0	1	1			not computed
NC_018876	NC_018876	CP003083		mpy	Methanolobus psychrophilus R15	44.6109	3072769				cell	cell	cell	cell	cell	cell	0	Euryarchaeota	Methanosarcinales	Methanolobus	Methanolobus	Methanolobus	Methanolobus	weak_mesophile	non_halophilic	lower_temperatures	1	0	0	0			0	0				0		0	1	1			not computed
NC_013790	NC_013790	CP001719		mru	Methanobrevibacter ruminantium M1	32.641	2937203				cell	cell	cell	cell	cell	cell	0	Euryarchaeota	Methanobacteriales	Methanobrevibacter	Methanobrevibacter	Methanobrevibacter	Methanobrevibacter	mesophile	non_halophilic	lower_temperatures	1	0	1	0			0	0				0		0	1	1			not computed
NC_009440	NC_009440	CP000682		mse	Metallosphaera sedula DSM 5348	46.2253	2191517				cell	cell	cell	cell	cell	cell	0	Crenarchaeota	Sulfolobales	Metallosphaera	Metallosphaera	Metallosphaera	Metallosphaera	extreme_thermophile	non_halophilic	lower_temperatures	1	0	1	0			1	1	Sulfolobaceae	cell		0		0	1	1			not computed
NZ_CP012173	NZ_CP012173	CP012173		msea	Metallosphaera sedula strain ARS50-2	46.2252	2191529				cell	cell	cell	cell	cell	cell	0	Crenarchaeota	Sulfolobales	Metallosphaera	Metallosphaera	Metallosphaera	Metallosphaera	thermophile	non_halophilic	lower_temperatures	1	0	0	0			1	1	Sulfolobaceae	cell		0		0	1	1			not computed
NZ_CP012174	NZ_CP012174	CP012174		msed	Metallosphaera sedula strain ARS120-1	46.225	2191531				cell	cell	cell	cell	cell	cell	0	Crenarchaeota	Sulfolobales	Metallosphaera	Metallosphaera	Metallosphaera	Metallosphaera	thermophile	non_halophilic	lower_temperatures	1	0	1	0			1	1	Sulfolobaceae	cell		0		0	1	1			not computed
NZ_CP012172	NZ_CP012172	CP012172		msel	Metallosphaera sedula strain ARS50-1	46.2252	2191533				cell	cell	cell	cell	cell	cell	0	Crenarchaeota	Sulfolobales	Metallosphaera	Metallosphaera	Metallosphaera	Metallosphaera	thermophile	non_halophilic	lower_temperatures	1	0	1	0			1	1	Sulfolobaceae	cell		0		0	1	1			not computed
NZ_CP012176	NZ_CP012176	CP012176		mses	Metallosphaera sedula strain SARC-M1	46.2249	2191533				cell	cell	cell	cell	cell	cell	0	Crenarchaeota	Sulfolobales	Metallosphaera	Metallosphaera	Metallosphaera	Metallosphaera	thermophile	non_halophilic	lower_temperatures	1	0	0	0			1	1	Sulfolobaceae	cell		0		0	1	1			not computed
NZ_CP012175	NZ_CP012175	CP012175		mseu	Metallosphaera sedula strain ARS120-2	46.2249	2191533				cell	cell	cell	cell	cell	cell	0	Crenarchaeota	Sulfolobales	Metallosphaera	Metallosphaera	Metallosphaera	Metallosphaera	thermophile	non_halophilic	lower_temperatures	1	0	0	0			1	1	Sulfolobaceae	cell		0		0	1	1			not computed
NC_009515	NC_009515	CP000678		msi	Methanobrevibacter smithii ATCC 35061	31.0342	1853160				cell	cell	cell	cell	cell	cell	0	Euryarchaeota	Methanobacteriales	Methanobrevibacter	Methanobrevibacter	Methanobrevibacter	Methanobrevibacter	mesophile	non_halophilic	lower_temperatures	1	0	0	0			0	0				0		0	1	1			not computed
NZ_CP017803	NZ_CP017803	CP017803		msit	Methanobrevibacter smithii strain KB11	31.152	1805545				cell	cell	cell	cell	cell	cell	0	Euryarchaeota	Methanobacteriales	Methanobrevibacter	Methanobrevibacter	Methanobrevibacter	Methanobrevibacter	mesophile	non_halophilic	lower_temperatures	1	0	1	0			0	0				0		0	1	1			not computed
NZ_CP009508	NZ_CP009508	CP009508		msj	Methanosarcina siciliae C2J	42.6009	5427890				cell	cell	cell	cell	cell	cell	0	Euryarchaeota	Methanosarcinales	Methanosarcina	Methanosarcina	Methanosarcina	Methanosarcina	mesophile	non_halophilic	lower_temperatures	1	0	1	0			0	0				0		0	1	1			not computed
None			NC_009515	Msmi-Pro1	Methanobrevibacter smithii ATCC 35061 provirus 1	12.6653	38824	1			virus	virus	virus	virus	virus	virus	0	Euryarchaeota	Methanobacteriales	Methanobrevibacter	Caudovirales	Caudovirales	Caudovirales	mesophile	non_halophilic	lower_temperatures	0	1	1	0			0	0				0		1	0	0	HostOrder	1	unavailable
NC_007681	NC_007681	CP000102		mst	Methanosphaera stadtmanae DSM 3091	27.6337	1767403				cell	cell	cell	cell	cell	cell	0	Euryarchaeota	Methanobacteriales	Methanosphaera	Methanosphaera	Methanosphaera	Methanosphaera	mesophile	non_halophilic	lower_temperatures	1	0	0	0			0	0				0		0	1	1			not computed
NZ_CP017768	NZ_CP017768	CP017768		msub	Methanobacterium subterraneum strain A8p	39.4044	2515817				cell	cell	cell	cell	cell	cell	0	Euryarchaeota	Methanobacteriales	Methanobacterium	Methanobacterium	Methanobacterium	Methanobacterium	weak_mesophile	non_halophilic	lower_temperatures	1	0	1	0			0	0				0		0	1	1			not computed
NZ_CP009506	NZ_CP009506	CP009506		msw	Methanosarcina siciliae T4/M	42.9404	5017558				cell	cell	cell	cell	cell	cell	0	Euryarchaeota	Methanosarcinales	Methanosarcina	Methanosarcina	Methanosarcina	Methanosarcina	mesophile	non_halophilic	lower_temperatures	1	0	1	0			0	0				0		0	1	1			not computed
CP009507		CP009507		msz	Methanosarcina siciliae HI350	43.064	4941115				cell	cell	cell	cell	cell	cell	0	Euryarchaeota	Methanosarcinales	Methanosarcina	Methanosarcina	Methanosarcina	Methanosarcina	mesophile	non_halophilic	lower_temperatures	1	0	0	0			0	0				0		0	1	1			not computed
NC_000916	NC_000916	AE000666		mth	Methanothermobacter thermautotrophicus str. Delta H	49.5439	1751377				cell	cell	cell	cell	cell	cell	0	Euryarchaeota	Methanobacteriales	Methanothermobacter	Methanothermobacter	Methanothermobacter	Methanothermobacter	thermophile	non_halophilic	lower_temperatures	1	0	1	0			0	0				0		0	1	1			not computed
CP009502		CP009502		mthe	Methanosarcina thermophila CHTI-55	41.2366	3130228				cell	cell	cell	cell	cell	cell	0	Euryarchaeota	Methanosarcinales	Methanosarcina	Methanosarcina	Methanosarcina	Methanosarcina	thermophile	non_halophilic	lower_temperatures	1	0	1	0			0	0				0		0	1	1			not computed
NZ_CP009501	NZ_CP009501	CP009501		mthr	Methanosarcina thermophila TM-1	41.15	3127379				cell	cell	cell	cell	cell	cell	0	Euryarchaeota	Methanosarcinales	Methanosarcina	Methanosarcina	Methanosarcina	Methanosarcina	thermophile	non_halophilic	lower_temperatures	1	0	0	0			0	0				0		0	1	1			not computed
NC_035464	NC_035464	MF443783		MTIV1	Metallosphaera turreted icosahedral virus	53.998	9780				virus	virus	virus	virus	virus	virus	0	Crenarchaeota	Sulfolobales	Metallosphaera	Sulfolobales virus	Sulfolobales virus	Sulfolobales virus	extreme_thermophile	non_halophilic	lower_temperatures	0	1	0	0			1	1	Other viruses	virus		0		1	0	1	HostOrder	1	0
MF443784		MF443784		MTIV2	Metallosphaera turreted icosahedral virus strain MTIV2	53.3805	9895				virus	virus	virus	virus	virus	virus	0	Crenarchaeota	Sulfolobales	Metallosphaera	Sulfolobales virus	Sulfolobales virus	Sulfolobales virus	extreme_thermophile	non_halophilic	lower_temperatures	0	1	0	0			1	1	Other viruses	virus		0		1	0	1	HostOrder	1	0
CP000477		CP000477		mtp	Methanosaeta thermophila PT	53.5453	1879471				cell	cell	cell	cell	cell	cell	0	Euryarchaeota	Methanosarcinales	Methanosaeta	Methanosaeta	Methanosaeta	Methanosaeta	thermophile	non_halophilic	lower_temperatures	1	0	0	0			0	0				0		0	1	1			not computed
NZ_CP009520	NZ_CP009520	CP009520		mvc	Methanosarcina vacuolata Z-761	39.7795	4505752				cell	cell	cell	cell	cell	cell	0	Euryarchaeota	Methanosarcinales	Methanosarcina	Methanosarcina	Methanosarcina	Methanosarcina	mesophile	non_halophilic	lower_temperatures	1	0	0	0			0	0				0		0	1	1			not computed
NZ_CP009519	NZ_CP009519	CP009519		mvc_unnamed	Methanosarcina vacuolata Z-761 plasmid	34.5432	58133				plasmid	plasmid	plasmid	plasmid	plasmid	plasmid	0	Euryarchaeota	Methanosarcinales	Methanosarcina	Methanosarcinales plasmid	Methanosarcinales plasmid	Methanosarcinales plasmid	mesophile	non_halophilic	lower_temperatures	0	1	0	0			0	0				0		1	0	1			0
NC_009634	NC_009634	CP000742		mvn	Methanococcus vannielii SB	31.3283	1720048				cell	cell	cell	cell	cell	cell	0	Euryarchaeota	Methanococcales	Methanococcus	Methanococcus	Methanococcus	Methanococcus	mesophile	non_halophilic	lower_temperatures	1	0	1	0			0	0				1		0	1	1			not computed
NC_014222	NC_014222	CP002057		mvo	Methanococcus voltae A3	28.5946	1936387				cell	cell	cell	cell	cell	cell	0	Euryarchaeota	Methanococcales	Methanococcus	Methanococcus	Methanococcus	Methanococcus	mesophile	non_halophilic	lower_temperatures	1	0	0	0			0	0				1		0	1	1			not computed
None			NC_014222	Mvol-Pro1	Methanococcus voltae A3 provirus 1	13.2435	14632	1			virus	virus	virus	virus	virus	virus	0	Euryarchaeota	Methanococcales	Methanococcus	Caudovirales	Caudovirales	Caudovirales	mesophile	non_halophilic	lower_temperatures	0	1	0	0			0	0				1		1	0	0			unavailable
NC_013407	NC_013407	CP001787		mvu	Methanocaldococcus vulcanius M7	31.4894	1746329				cell	cell	cell	cell	cell	cell	0	Euryarchaeota	Methanococcales	Methanocaldococcus	Methanocaldococcus	Methanocaldococcus	Methanocaldococcus	hyperthermophile	non_halophilic	higher_temperatures	1	0	1	0			0	0				1		0	1	1			not computed
None			NC_013407	Mvul-Pro1	Methanocaldococcus vulcanius M7 provirus 1	17.9492	30166	1			virus	virus	virus	virus	virus	virus	0	Euryarchaeota	Methanococcales	Methanocaldococcus	Caudovirales	Caudovirales	Caudovirales	hyperthermophile	non_halophilic	higher_temperatures	0	1	1	0			0	0				1		1	0	0			unavailable
None			NC_014222	MVV	Methanococcus voltae provirus	30.3431	12039	1			virus	virus	virus	virus	virus	virus	0	Euryarchaeota	Methanococcales	Methanococcus	PRD1-adenovirus lineage (TKV4)	PRD1-adenovirus lineage (TKV4)	PRD1-adenovirus lineage (TKV4)	mesophile	non_halophilic	lower_temperatures	0	1	1	0			0	0				1		1	0	0			unavailable
NZ_LT608329	NZ_LT608329	LT608329		mwo	Methanothermobacter wolfeii isolate SIV6	48.8862	1686891				cell	cell	cell	cell	cell	cell	0	Euryarchaeota	Methanobacteriales	Methanothermobacter	Methanothermobacter	Methanothermobacter	Methanothermobacter	thermophile	non_halophilic	lower_temperatures	1	0	1	0			0	0				0		0	1	1			not computed
NC_015676	NC_015676	CP002101		mzh	Methanosalsum zhilinae DSM 4017	39.156	2138444				cell	cell	cell	cell	cell	cell	0	Euryarchaeota	Methanosarcinales	Methanosalsum	Methanosalsum	Methanosalsum	Methanosalsum	mesophile	non_halophilic	lower_temperatures	1	0	0	0			0	0				0		0	1	1			not computed
NZ_CP019893	NZ_CP019893	CP019893		naj	Natronolimnobius aegyptiacus strain JW/NM-HA 15	64.1083	3930546				cell	cell	cell	cell	cell	cell	0	Euryarchaeota	Natrialbales	Natronolimnobius	Natronolimnobius	Natronolimnobius	Natronolimnobius	halophile	halophilic	halophilic	1	0	0	1	cell		0	0				0		0	0	1			not computed
NC_018224	NC_018224	CP003412		nat	Natrinema sp. J7-2	64.249	3697626				cell	cell	cell	cell	cell	cell	0	Euryarchaeota	Natrialbales	Natrinema	Natrinema	Natrinema	Natrinema	halophile	halophilic	halophilic	1	0	1	1	cell		0	0				0		0	0	1			not computed
NC_019792	NC_019792	CP003377		nge	Natronobacterium gregoryi SP2	62.2355	3788356				cell	cell	cell	cell	cell	cell	0	Euryarchaeota	Natrialbales	Natronobacterium	Natronobacterium	Natronobacterium	Natronobacterium	halophile	halophilic	halophilic	1	0	1	1	cell		0	0				0		0	0	1			not computed
None			NC_013922	Nmag-Pro1	Natrialba magadii ATCC 43099 provirus 1	29.7606	50417	1			virus	virus	virus	virus	virus	virus	0	Euryarchaeota	Natrialbales	Natrialba	Caudovirales	Caudovirales	Caudovirales	halophile	halophilic	halophilic	0	1	1	1	Caudovirales		0	0				0		0	0	0	Family	1	unavailable
NC_013922	NC_013922	CP001932		nmg	Natrialba magadii ATCC 43099	61.4208	3751858				cell	cell	cell	cell	cell	cell	0	Euryarchaeota	Natrialbales	Natrialba	Natrialba	Natrialba	Natrialba	halophile	halophilic	halophilic	1	0	1	1	cell		0	0				0		0	0	1			not computed
NC_020388	NC_020388	HF582854		nmo	Natronomonas moolapensis 8.8.11	64.5258	2912573				cell	cell	cell	cell	cell	cell	0	Euryarchaeota	Halobacteriales	Natronomonas	Natronomonas	Natronomonas	Natronomonas	halophile	halophilic	halophilic	1	0	1	1	cell		0	0				0		0	0	1			not computed
NC_019974	NC_019974	CP003929		nou	Natronococcus occultus SP4	64.9358	4013216				cell	cell	cell	cell	cell	cell	0	Euryarchaeota	Natrialbales	Natronococcus	Natronococcus	Natronococcus	Natronococcus	halophile	halophilic	halophilic	1	0	0	1	cell		0	0				0		0	0	1			not computed
NC_019975	NC_019975	CP003930		nou_plsm1	Natronococcus occultus SP4 plasmid 1	54.842	12939				plasmid	plasmid	plasmid	plasmid	plasmid	plasmid	0	Euryarchaeota	Natrialbales	Natronococcus	Natrialbales plasmid	Natrialbales plasmid	Natrialbales plasmid	halophile	halophilic	halophilic	0	1	0	1	other plasmid		0	0				0		0	0	1			0
NC_019976	NC_019976	CP003931		nou_plsm2	Natronococcus occultus SP4 plasmid 2	61.312	287963		megaplasmid	megaplasmid	megaplasmid	megaplasmid	plasmid	plasmid	plasmid	plasmid	0	Euryarchaeota	Natrialbales	Natronococcus	Natrialbales megaplasmid	Natrialbales megaplasmid	Natrialbales megaplasmid	halophile	halophilic	halophilic	0	1	1	1	megaplasmid		0	0				0		0	0	1			0
NC_019962	NC_019962	CP003372		npe	Natrinema pellirubrum DSM 15624	64.9319	3790479				cell	cell	cell	cell	cell	cell	0	Euryarchaeota	Natrialbales	Natrinema	Natrinema	Natrinema	Natrinema	halophile	halophilic	halophilic	1	0	0	1	cell		0	0				0		0	0	1			not computed
NC_007426	NC_007426	CR936257		nph	Natronomonas pharaonis DSM 2160	63.4402	2595221				cell	cell	cell	cell	cell	cell	0	Euryarchaeota	Halobacteriales	Natronomonas	Natronomonas	Natronomonas	Natronomonas	halophile	halophilic	halophilic	1	0	0	1	cell		0	0				0		0	0	1			not computed
NC_000868	NC_000868	AL096836		pab	Pyrococcus abyssi	44.7139	1765118				cell	cell	cell	cell	cell	cell	0	Euryarchaeota	Thermococcales	Pyrococcus	Pyrococcus	Pyrococcus	Pyrococcus	strong_hyperthermophile	non_halophilic	higher_temperatures	1	0	0	0			0	0				1		0	1	1			not computed
NC_011299	NC_011299	EU881703		pAH1	Acidianus hospitalis W1 plasmid pAH1	35.921	28649				plasmid	plasmid	plasmid	plasmid	plasmid_CONJUG	plasmid_CONJUG	1	Crenarchaeota	Sulfolobales	Acidianus	pNOB8-like	pNOB8-like	pNOB8-like	extreme_thermophile	non_halophilic	lower_temperatures	0	1	1	0			1	1	pNOB8-like	plasmid		0		1	0	1			0
NC_003364	NC_003364	AE009441		pai	Pyrobaculum aerophilum str. IM2	51.3625	2222430				cell	cell	cell	cell	cell	cell	0	Crenarchaeota	Thermoproteales	Pyrobaculum	Pyrobaculum	Pyrobaculum	Pyrobaculum	extreme_hyperthermophile	non_halophilic	higher_temperatures	1	0	0	0			0	0				0		0	1	1			not computed
NC_013177	NC_013177	GQ254849		pAMT11	Thermococcus sp. AMT11 plasmid pAMT11	55.3521	20534				plasmid	plasmid	plasmid	plasmid	plasmid	plasmid	0	Euryarchaeota	Thermococcales	Thermococcus	pAMT11-like	pAMT11-like	pAMT11-like	hyperthermophile	non_halophilic	higher_temperatures	0	1	0	0			0	0				1		1	0	1			0
NC_019886	NC_019886	JQ661332		pAMT7	Thermococcus sp. AMT7 plasmid pAMT7	45.6157	8576				plasmid	plasmid	plasmid	plasmid	plasmid	plasmid	0	Euryarchaeota	Thermococcales	Thermococcus	Group2	Group2	Group2	hyperthermophile	non_halophilic	higher_temperatures	0	1	0	0			0	0				1		1	0	1			0
NC_006423	NC_006423	AJ748322		pARN3	Sulfolobus islandicus plasmid pARN3	36.2634	26200				plasmid	plasmid	plasmid	plasmid	plasmid_CONJUG	plasmid_CONJUG	1	Crenarchaeota	Sulfolobales	Sulfolobus	pNOB8-like	pNOB8-like	pNOB8-like	extreme_thermophile	non_halophilic	lower_temperatures	0	1	1	0			1	1	pNOB8-like	plasmid		0		1	0	1			0
NC_006424	NC_006424	AJ748323		pARN4	Sulfolobus islandicus plasmid pARN4	37.1015	26476				plasmid	plasmid	plasmid	plasmid	plasmid_CONJUG	plasmid_CONJUG	1	Crenarchaeota	Sulfolobales	Sulfolobus	pNOB8-like	pNOB8-like	pNOB8-like	extreme_thermophile	non_halophilic	lower_temperatures	0	1	0	0			1	1	pNOB8-like	plasmid		0		1	0	1			0
NC_009376	NC_009376	CP000660		pas	Pyrobaculum arsenaticum DSM 13514	55.0509	2121076				cell	cell	cell	cell	cell	cell	0	Crenarchaeota	Thermoproteales	Pyrobaculum	Pyrobaculum	Pyrobaculum	Pyrobaculum	extreme_hyperthermophile	non_halophilic	higher_temperatures	1	0	0	0			0	0				0		0	1	1			not computed
NC_009597	NC_009597	EF071488		PAV1	Pyrococcus abyssi virus 1	47.1599	18098				virus	virus	virus	virus	virus	virus	0	Euryarchaeota	Thermococcales	Pyrococcus	Fuselloviridae	Fuselloviridae	Deltafusellovirus	strong_hyperthermophile	non_halophilic	higher_temperatures	0	1	0	0			0	0				1		1	0	1			0
NC_002097	NC_002097	U78295		pC2A	Methanosarcina acetivorans plasmid pC2A	37.5343	5467				plasmid	plasmid	plasmid	plasmid	plasmid	plasmid	0	Euryarchaeota	Methanosarcinales	Methanosarcina	Methanosarcinales plasmid	Methanosarcinales plasmid	Methanosarcinales plasmid	mesophile	non_halophilic	lower_temperatures	0	1	0	0			0	0				0		1	0	1			0
NZ_AP011953	NZ_AP011953	AP011953		pCaT2	Methanothermobacter sp. CaT2 plasmid pCaT2 DNA	42.5057	11015				plasmid	plasmid	plasmid	plasmid	plasmid	plasmid	0	Euryarchaeota	Methanobacteriales	Methanothermobacter	pFZ1-like	pFZ1-like	pFZ1-like	thermophile	non_halophilic	lower_temperatures	0	1	0	0			0	0				0		1	0	1			0
NZ_AP017570	NZ_AP017570	AP017570		pCBA1232-01	Halorubrum trapanicum plasmid pCBA1232-01, strain: CBA1232	56.4714	141523		big plasmid	big plasmid	big plasmid	big plasmid	plasmid	plasmid	plasmid	plasmid	0	Euryarchaeota	Haloferacales	Halorubrum	Haloferacales big plasmid	Haloferacales big plasmid	Haloferacales big plasmid	halophile	halophilic	halophilic	0	1	1	1	big plasmid		0	0				0		0	0	1			0
NZ_AP017571	NZ_AP017571	AP017571		pCBA1232-02	Halorubrum trapanicum plasmid pCBA1232-02, strain: CBA1232	57.7129	103081		big plasmid	big plasmid	big plasmid	big plasmid	plasmid	plasmid	plasmid	plasmid	0	Euryarchaeota	Haloferacales	Halorubrum	Haloferacales big plasmid	Haloferacales big plasmid	Haloferacales big plasmid	halophile	halophilic	halophilic	0	1	1	1	big plasmid		0	0				0		0	0	1			0
NZ_AP017559	NZ_AP017559	AP017559		pCBA1233	Halopenitus persicus plasmid pCBA1233	53.2032	138020		big plasmid	big plasmid	big plasmid	big plasmid	plasmid	plasmid	plasmid	plasmid	0	Euryarchaeota	Haloferacales	Halopenitus	Haloferacales big plasmid	Haloferacales big plasmid	Haloferacales big plasmid	halophile	halophilic	halophilic	0	1	0	1	big plasmid		0	0				0		0	0	1			0
NC_019884	NC_019884	JQ661330		pCIR10	Thermococcus sp. CIR10 plasmid pCIR10	45.5037	13322				plasmid	plasmid	plasmid	plasmid	plasmid	plasmid	0	Euryarchaeota	Thermococcales	Thermococcus	Group1	Group1	Group1	hyperthermophile	non_halophilic	higher_temperatures	0	1	0	0			0	0				1		1	0	1			0
NC_009073	NC_009073	CP000561		pcl	Pyrobaculum calidifontis JCM 11548	57.1508	2009313				cell	cell	cell	cell	cell	cell	0	Crenarchaeota	Thermoproteales	Pyrobaculum	Pyrobaculum	Pyrobaculum	Pyrobaculum	strong_hyperthermophile	non_halophilic	higher_temperatures	1	0	1	0			0	0				0		0	1	1			not computed
NZ_CP013011	NZ_CP013011	CP013011		pdl	Pyrodictium delaneyi strain Su06	53.914	2023836				cell	cell	cell	cell	cell	cell	0	Crenarchaeota	Desulfurococcales	Pyrodictium	Pyrodictium	Pyrodictium	Pyrodictium	strong_hyperthermophile	non_halophilic	higher_temperatures	1	0	1	0			0	0				0		0	1	1			not computed
NC_005562	NC_005562	AJ225333		pDL10	Acidianus ambivalens plasmid pDL10	37.9705	7598				plasmid	plasmid	plasmid	plasmid	plasmid	plasmid	0	Crenarchaeota	Sulfolobales	Acidianus	pRN-like	pRN-like	pRN-like	hyperthermophile	non_halophilic	higher_temperatures	0	1	0	0			1	1	pRN-like	plasmid		0		1	0	1			0
NC_001732	NC_001732	L77118		pDSM2661_1	Methanocaldococcus jannaschii DSM 2661 plasmid pDSM2661_1	28.1901	58407				plasmid	plasmid	plasmid	plasmid	plasmid	plasmid	0	Euryarchaeota	Methanococcales	Methanocaldococcus	Methanococcales plasmid	Methanococcales plasmid	Methanococcales plasmid	hyperthermophile	non_halophilic	higher_temperatures	0	1	1	0			0	0				1		1	0	1			0
NC_001733	NC_001733	L77119		pDSM2661_2	Methanocaldococcus jannaschii DSM 2661 plasmid pDSM2661_2	28.8882	16550				plasmid	plasmid	plasmid	plasmid	plasmid	plasmid	0	Euryarchaeota	Methanococcales	Methanocaldococcus	Methanococcales plasmid	Methanococcales plasmid	Methanococcales plasmid	hyperthermophile	non_halophilic	higher_temperatures	0	1	1	0			0	0				1		1	0	1			0
NC_019885	NC_019885	JQ661331		pEXT9a	Thermococcus sp. EXT9 plasmid pEXT9a	45.8412	10556				plasmid	plasmid	plasmid	plasmid	plasmid	plasmid	0	Euryarchaeota	Thermococcales	Thermococcus	Group2	Group2	Group2	hyperthermophile	non_halophilic	higher_temperatures	0	1	1	0			0	0				1		1	0	1			0
NC_018092	NC_018092	CP003685		pfi	Pyrococcus furiosus COM1	40.7869	1909827				cell	cell	cell	cell	cell	cell	0	Euryarchaeota	Thermococcales	Pyrococcus	Pyrococcus	Pyrococcus	Pyrococcus	extreme_hyperthermophile	non_halophilic	higher_temperatures	1	0	0	0			0	0				1		0	1	1			not computed
NC_015931	NC_015931	CP002838		pfm	Pyrolobus fumarii 1A	54.9041	1843267				cell	cell	cell	cell	cell	cell	0	Crenarchaeota	Desulfurococcales	Pyrolobus	Pyrolobus	Pyrolobus	Pyrolobus	extreme_hyperthermophile	non_halophilic	higher_temperatures	1	0	1	0			0	0				0		0	1	1			not computed
NC_013888	NC_013888	CP001902		pFS01	Methanocaldococcus sp. FS406-22 plasmid pFS01	31.6471	12197				plasmid	plasmid	plasmid	plasmid	plasmid	plasmid	0	Euryarchaeota	Methanococcales	Methanocaldococcus	Methanococcales plasmid	Methanococcales plasmid	Methanococcales plasmid	hyperthermophile	non_halophilic	higher_temperatures	0	1	1	0			0	0				1		1	0	1	Family	1	0
NC_003413	NC_003413	AE009950		pfu	Pyrococcus furiosus DSM 3638	40.7699	1908256				cell	cell	cell	cell	cell	cell	0	Euryarchaeota	Thermococcales	Pyrococcus	Pyrococcus	Pyrococcus	Pyrococcus	extreme_hyperthermophile	non_halophilic	higher_temperatures	1	0	0	0			0	0				1		0	1	1			not computed
NC_001336	NC_001336	X68366		pFV1-p	Methanothermobacter thermautotrophicus plasmid pFV1	41.7715	13514				plasmid	plasmid	plasmid	plasmid	plasmid	plasmid	0	Euryarchaeota	Methanobacteriales	Methanothermobacter	pFZ1-like	pFZ1-like	pFZ1-like	thermophile	non_halophilic	lower_temperatures	0	1	1	0			0	0				0		1	0	1			0
NC_029548	NC_029548	KU307456		PFV1-v	Pyrobaculum filamentous virus 1	45.4443	17714				virus	virus	virus	virus	virus	virus	0	Crenarchaeota	Thermoproteales	Pyrobaculum	Tristromaviridae	Tristromaviridae	Alphatristromavirus	strong_hyperthermophile	non_halophilic	higher_temperatures	0	1	1	0			0	0				0		1	0	1			0
NC_001337	NC_001337	X68367		pFZ1	Methanothermobacter thermautotrophicus plasmid pFZ1	42.5095	11014				plasmid	plasmid	plasmid	plasmid	plasmid	plasmid	0	Euryarchaeota	Methanobacteriales	Methanothermobacter	pFZ1-like	pFZ1-like	pFZ1-like	thermophile	non_halophilic	lower_temperatures	0	1	0	0			0	0				0		1	0	1			0
NC_015430	NC_015430	CP002566		pGP6	Methanosaeta concilii GP6 plasmid pGP6	43.8815	18019				plasmid	plasmid	plasmid	plasmid	plasmid	plasmid	0	Euryarchaeota	Methanosarcinales	Methanosaeta	Methanosarcinales plasmid	Methanosarcinales plasmid	Methanosarcinales plasmid	mesophile	non_halophilic	lower_temperatures	0	1	0	0			0	0				0		1	0	1	HostOrder	1	0
X54752		X54752		pGRB1	Halobacterium halobium plasmid pGRB1	58.8951	1068				plasmid	plasmid	plasmid	plasmid	plasmid	plasmid	0	Euryarchaeota	Halobacteriales	Halobacterium	RC-Rep SFI	RC-Rep SFI	RC-Rep SFI	halophile	halophilic	halophilic	0	1	1	1	RC-Rep_SFI		0	0				0		0	0	1			0
NC_001773	NC_001773	U49503		pGT5	Pyrococcus abyssi GE5 plasmid pGT5	43.4379	3444				plasmid	plasmid	plasmid	plasmid	plasmid	plasmid	0	Euryarchaeota	Thermococcales	Pyrococcus	RC-Rep SFII	RC-Rep SFII	RC-Rep SFII	strong_hyperthermophile	non_halophilic	higher_temperatures	0	1	1	0			0	0				1		1	0	1			0
NZ_CP026310	NZ_CP026310	CP026310		pGX10-1	Salinigranum rubrum strain GX10 plasmid unnamed1	57.5507	237003		megaplasmid	megaplasmid	megaplasmid	megaplasmid	plasmid	plasmid	plasmid	plasmid	0	Euryarchaeota	Haloferacales	Salinigranum	Haloferacales megaplasmid	Haloferacales megaplasmid	Haloferacales megaplasmid	halophile	halophilic	halophilic	0	1	1	1	megaplasmid		0	0				0		0	0	1			0
NZ_CP026311	NZ_CP026311	CP026311		pGX10-2	Salinigranum rubrum strain GX10 plasmid unnamed2	59.1834	198037		megaplasmid	megaplasmid	megaplasmid	megaplasmid	plasmid	plasmid	plasmid	plasmid	0	Euryarchaeota	Haloferacales	Salinigranum	Haloferacales megaplasmid	Haloferacales megaplasmid	Haloferacales megaplasmid	halophile	halophilic	halophilic	0	1	0	1	megaplasmid		0	0				0		0	0	1			1
NZ_CP026312	NZ_CP026312	CP026312		pGX10-3	Salinigranum rubrum strain GX10 plasmid unnamed3	58.8499	118877		big plasmid	big plasmid	big plasmid	big plasmid	plasmid	plasmid	plasmid	plasmid	0	Euryarchaeota	Haloferacales	Salinigranum	Haloferacales big plasmid	Haloferacales big plasmid	Haloferacales big plasmid	halophile	halophilic	halophilic	0	1	1	1	big plasmid		0	0				0		0	0	1			0
NZ_CP026313	NZ_CP026313	CP026313		pGX10-4	Salinigranum rubrum strain GX10 plasmid unnamed4	57.8645	129442		big plasmid	big plasmid	big plasmid	big plasmid	plasmid	plasmid	plasmid	plasmid	0	Euryarchaeota	Haloferacales	Salinigranum	Haloferacales big plasmid	Haloferacales big plasmid	Haloferacales big plasmid	halophile	halophilic	halophilic	0	1	1	1	big plasmid		0	0				0		0	0	1			0
NZ_CP026314	NZ_CP026314	CP026314		pGX10-5	Salinigranum rubrum strain GX10 plasmid unnamed5	63.2462	39196				plasmid	plasmid	plasmid	plasmid	plasmid	plasmid	0	Euryarchaeota	Haloferacales	Salinigranum	Haloferacales plasmid	Haloferacales plasmid	Haloferacales plasmid	halophile	halophilic	halophilic	0	1	0	1	other plasmid		0	0				0		0	0	1			0
NC_020998	NC_020998	KC252997		PH1	Halovirus PH1	67.6404	28072				virus	virus	virus	virus	virus	virus	0	Euryarchaeota	Halobacteriales	Haloarcula	Sphaerolipoviridae	Sphaerolipoviridae	Alphasphaerolipovirus	halophile	halophilic	halophilic	0	1	0	1	Sphaerolipoviridae		0	0				0		0	0	1			0
NC_016637	NC_016637	CP003118		pH6Ac	Methanosaeta harundinacea 6Ac plasmid pH6Ac	53.9738	11991				plasmid	plasmid	plasmid	plasmid	plasmid	plasmid	0	Euryarchaeota	Methanosarcinales	Methanosaeta	Methanosarcinales plasmid	Methanosarcinales plasmid	Methanosarcinales plasmid	mesophile	non_halophilic	lower_temperatures	0	1	0	0			0	0				0		1	0	1	HostOrder_Automatic	1	0
NC_015955	NC_015955	CP002989		phalar01	Halophilic archaeon DL31 plasmid phalar01	56.1498	705810		megaplasmid	megaplasmid	megaplasmid	megaplasmid	plasmid	plasmid	plasmid	plasmid	0	Euryarchaeota	Haloferacales	undetermined Haloferacales	Haloferacales megaplasmid	Haloferacales megaplasmid	Haloferacales megaplasmid	halophile	halophilic	halophilic	0	1	1	1	megaplasmid		0	0				0		0	0	1			0
NC_015959	NC_015959	CP002990		phalar02	Halophilic archaeon DL31 plasmid phalar02	61.4608	23659				plasmid	plasmid	plasmid	plasmid	plasmid_CONJUG	plasmid_CONJUG	1	Euryarchaeota	Haloferacales	undetermined Haloferacales	Haloferacales CJ plasmid	Haloferacales CJ plasmid	Haloferacales CJ plasmid	halophile	halophilic	halophilic	0	1	0	1	other plasmid	CJ	0	0				0		0	0	1			0
NC_015658	NC_015658	CP002840		pHALXA01	Halopiger xanaduensis SH-6 plasmid pHALXA01	61.5322	436718		megaplasmid	megaplasmid	megaplasmid	megaplasmid	plasmid	plasmid	plasmid	plasmid	0	Euryarchaeota	Natrialbales	Halopiger	Natrialbales megaplasmid	Natrialbales megaplasmid	Natrialbales megaplasmid	halophile	halophilic	halophilic	0	1	0	1	megaplasmid		0	0				0		0	0	1			0
NC_015667	NC_015667	CP002841		pHALXA02	Halopiger xanaduensis SH-6 plasmid pHALXA02	58.9972	181778		megaplasmid	megaplasmid	megaplasmid	megaplasmid	plasmid	plasmid	plasmid	plasmid	0	Euryarchaeota	Natrialbales	Halopiger	Natrialbales megaplasmid	Natrialbales megaplasmid	Natrialbales megaplasmid	halophile	halophilic	halophilic	0	1	0	1	megaplasmid		0	0				0		0	0	1			0
NC_015659	NC_015659	CP002842		pHALXA03	Halopiger xanaduensis SH-6 plasmid pHALXA03	62.1512	68763				plasmid	plasmid	plasmid	plasmid	plasmid	plasmid	0	Euryarchaeota	Natrialbales	Halopiger	Natrialbales plasmid	Natrialbales plasmid	Natrialbales plasmid	halophile	halophilic	halophilic	0	1	1	1	other plasmid		0	0				0		0	0	1			0
NC_014735	NC_014735	CP001691		pHBOR01	Halogeometricum borinquense DSM 11551 plasmid pHBOR01	56.1017	362194		megaplasmid	megaplasmid	megaplasmid	megaplasmid	plasmid	plasmid	plasmid	plasmid	0	Euryarchaeota	Haloferacales	Halogeometricum	Haloferacales megaplasmid	Haloferacales megaplasmid	Haloferacales megaplasmid	halophile	halophilic	halophilic	0	1	0	1	megaplasmid		0	0				0		0	0	1			0
NC_014731	NC_014731	CP001692		pHBOR02	Halogeometricum borinquense DSM 11551 plasmid pHBOR02	57.2576	339010		megaplasmid	megaplasmid	megaplasmid	megaplasmid	plasmid	plasmid	plasmid	plasmid	0	Euryarchaeota	Haloferacales	Halogeometricum	Haloferacales megaplasmid	Haloferacales megaplasmid	Haloferacales megaplasmid	halophile	halophilic	halophilic	0	1	0	1	megaplasmid		0	0				0		0	0	1			0
NC_014736	NC_014736	CP001693		pHBOR03	Halogeometricum borinquense DSM 11551 plasmid pHBOR03	56.4559	210350		megaplasmid	megaplasmid	megaplasmid	megaplasmid	plasmid	plasmid	plasmid	plasmid	0	Euryarchaeota	Haloferacales	Halogeometricum	Haloferacales megaplasmid	Haloferacales megaplasmid	Haloferacales megaplasmid	halophile	halophilic	halophilic	0	1	1	1	megaplasmid		0	0				0		0	0	1			0
NC_014732	NC_014732	CP001694		pHBOR04	Halogeometricum borinquense DSM 11551 plasmid pHBOR04	58.827	194834		megaplasmid	megaplasmid	megaplasmid	megaplasmid	plasmid	plasmid	plasmid	plasmid	0	Euryarchaeota	Haloferacales	Halogeometricum	Haloferacales megaplasmid	Haloferacales megaplasmid	Haloferacales megaplasmid	halophile	halophilic	halophilic	0	1	1	1	megaplasmid		0	0				0		0	0	1			0
NC_014737	NC_014737	CP001695		pHBOR05	Halogeometricum borinquense DSM 11551 plasmid pHBOR05	64.6478	17535				plasmid	plasmid	plasmid	plasmid	plasmid	plasmid	0	Euryarchaeota	Haloferacales	Halogeometricum	Haloferacales plasmid	Haloferacales plasmid	Haloferacales plasmid	halophile	halophilic	halophilic	0	1	0	1	other plasmid		0	0				0		0	0	1			0
NC_004853	NC_004853	AJ294536		pHEN7	Sulfolobus islandicus plasmid pHEN7	35.0064	7830				plasmid	plasmid	plasmid	plasmid	plasmid	plasmid	0	Crenarchaeota	Sulfolobales	Sulfolobus	pRN-like	pRN-like	pRN-like	extreme_thermophile	non_halophilic	lower_temperatures	0	1	0	0			1	1	pRN-like	plasmid		0		1	0	1			0
NZ_CP011948	NZ_CP011948	CP011948		pHG1	Haloferax gibbonsii strain ARA6 plasmid pHG1	64.5787	488062		megaplasmid	megaplasmid	megaplasmid	megaplasmid	plasmid	plasmid	plasmid	plasmid	0	Euryarchaeota	Haloferacales	Haloferax	Haloferacales megaplasmid	Haloferacales megaplasmid	Haloferacales megaplasmid	halophile	halophilic	halophilic	0	1	1	1	megaplasmid		0	0				0		0	0	1			0
NZ_CP011949	NZ_CP011949	CP011949		pHG2	Haloferax gibbonsii strain ARA6 plasmid pHG2	66.8537	335881		megaplasmid	megaplasmid	megaplasmid	megaplasmid	plasmid	plasmid	plasmid	plasmid	0	Euryarchaeota	Haloferacales	Haloferax	Haloferacales megaplasmid	Haloferacales megaplasmid	Haloferacales megaplasmid	halophile	halophilic	halophilic	0	1	1	1	megaplasmid		0	0				0		0	0	1	Automatic	1	1
NZ_CP011950	NZ_CP011950	CP011950		pHG3	Haloferax gibbonsii strain ARA6 plasmid pHG3	52.845	113655		big plasmid	big plasmid	big plasmid	big plasmid	plasmid	plasmid	plasmid	plasmid	0	Euryarchaeota	Haloferacales	Haloferax	Haloferacales big plasmid	Haloferacales big plasmid	Haloferacales big plasmid	halophile	halophilic	halophilic	0	1	1	1	big plasmid		0	0				0		0	0	1			0
NZ_CP011951	NZ_CP011951	CP011951		pHG4	Haloferax gibbonsii strain ARA6 plasmid pHG4	53.9941	35465				plasmid	plasmid	plasmid	plasmid	plasmid	plasmid	0	Euryarchaeota	Haloferacales	Haloferax	Haloferacales plasmid	Haloferacales plasmid	Haloferacales plasmid	halophile	halophilic	halophilic	0	1	0	1	other plasmid		0	0				0		0	0	1			0
NC_002124	NC_002124	X16460		pHGN1	Halobacterium sp. GN101 plasmid pHGN1	62.6629	1765				plasmid	plasmid	plasmid	plasmid	plasmid	plasmid	0	Euryarchaeota	Halobacteriales	Halobacterium	RC-Rep SFI	RC-Rep SFI	RC-Rep SFI	halophile	halophilic	halophilic	0	1	1	1	RC-Rep_SFI		0	0				0		0	0	1			0
NC_023011	NC_023011	CP006886		pHH126	Haloarcula hispanica N601 plasmid pHH126	55.3139	125764		big plasmid	big plasmid	big plasmid	big plasmid	plasmid	plasmid	plasmid_CONJUG	plasmid_CONJUG	1	Euryarchaeota	Halobacteriales	Haloarcula	Halobacteriales CJ big plasmid	Halobacteriales CJ big plasmid	Halobacteriales CJ big plasmid	halophile	halophilic	halophilic	0	1	1	1	big plasmid	CJ	0	0				0		0	0	1			0
NC_003158	NC_003158	AY048850		pHH205	Natrinema sp. J7-2 plasmid pHH205	61.104	16341				plasmid	plasmid	plasmid	plasmid	plasmid	plasmid	0	Euryarchaeota	Halobacteriales	Halobacterium	SNJ1-like	SNJ1-like	SNJ1-like	halophile	halophilic	halophilic	0	1	0	1	SNJ1-like		0	0				0		0	0	0			0
NC_015944	NC_015944	CP002923		pHH400	Haloarcula hispanica ATCC 33960 plasmid pHH400	59.8872	405816		megaplasmid	megaplasmid	megaplasmid	megaplasmid	plasmid	plasmid	plasmid	plasmid	0	Euryarchaeota	Halobacteriales	Haloarcula	Halobacteriales megaplasmid	Halobacteriales megaplasmid	Halobacteriales megaplasmid	halophile	halophilic	halophilic	0	1	0	1	megaplasmid		0	0				0		0	0	1			0
NC_023012	NC_023012	CP006887		pHH406	Haloarcula hispanica N601 plasmid pHH406	59.8874	405815		megaplasmid	megaplasmid	megaplasmid	megaplasmid	plasmid	plasmid	plasmid	plasmid	0	Euryarchaeota	Halobacteriales	Haloarcula	Halobacteriales megaplasmid	Halobacteriales megaplasmid	Halobacteriales megaplasmid	halophile	halophilic	halophilic	0	1	1	1	megaplasmid		0	0				0		0	0	1			0
NC_004084	NC_004084	AF440695		PhiCh1	Natrialba phage PhiCh1	61.8876	58498				virus	virus	virus	virus	virus	virus	0	Euryarchaeota	Natrialbales	Natrialba	Myoviridae	Myoviridae	Myoviridae HRTV-7-like	halophile	halophilic	halophilic	0	1	0	1	Myoviridae		0	0				0		0	0	1	Automatic	0	0
NC_019285	NC_019285	GU321094		pHK2	Haloferax lucentense DSM 14919 plasmid pHK2	61.0005	10795				plasmid	plasmid	plasmid	plasmid	plasmid	plasmid	0	Euryarchaeota	Haloferacales	Haloferax	RC-Rep SFI	RC-Rep SFI	RC-Rep SFI	halophile	halophilic	halophilic	0	1	0	1	RC-Rep_SFI		0	0				0		0	0	1	Family	0	0
NC_012030	NC_012030	CP001367		pHLAC01	Halorubrum lacusprofundi ATCC 49239 plasmid pHLAC01	54.8609	431338		megaplasmid	megaplasmid	megaplasmid	megaplasmid	plasmid	plasmid	plasmid	plasmid	0	Euryarchaeota	Haloferacales	Halorubrum	Haloferacales megaplasmid	Haloferacales megaplasmid	Haloferacales megaplasmid	halophile	halophilic	halophilic	0	1	1	1	megaplasmid		0	0				0		0	0	1			0
NZ_CP019286	NZ_CP019286	CP019286		pHLAJ5I	Halobiforma lacisalsi AJ5 plasmid pHLAJ5I	56.4113	216196		megaplasmid	megaplasmid	megaplasmid	megaplasmid	plasmid	plasmid	plasmid	plasmid	0	Euryarchaeota	Natrialbales	Halobiforma	Natrialbales megaplasmid	Natrialbales megaplasmid	Natrialbales megaplasmid	halophile	halophilic	halophilic	0	1	0	1	megaplasmid		0	0				0		0	0	1			0
NZ_CP019287	NZ_CP019287	CP019287		pHLAJ5II	Halobiforma lacisalsi AJ5 plasmid pHLAJ5II	61.3298	3760				plasmid	plasmid	plasmid	plasmid	plasmid	plasmid	0	Euryarchaeota	Natrialbales	Halobiforma	Natrialbales plasmid	Natrialbales plasmid	Natrialbales plasmid	halophile	halophilic	halophilic	0	1	0	1	other plasmid		0	0				0		0	0	1	Automatic	1	0
NC_017942	NC_017942	CP001869		pHM100	Haloferax mediterranei ATCC 33500 plasmid pHM100	57.5575	129210		big plasmid	big plasmid	big plasmid	big plasmid	plasmid	plasmid	plasmid	plasmid	0	Euryarchaeota	Haloferacales	Haloferax	Haloferacales big plasmid	Haloferacales big plasmid	Haloferacales big plasmid	halophile	halophilic	halophilic	0	1	1	1	big plasmid		0	0				0		0	0	1			0
NC_017943	NC_017943	CP001870		pHM300	Haloferax mediterranei ATCC 33500 plasmid pHM300	57.8985	321908		megaplasmid	megaplasmid	megaplasmid	megaplasmid	plasmid	plasmid	plasmid	plasmid	0	Euryarchaeota	Haloferacales	Haloferax	Haloferacales megaplasmid	Haloferacales megaplasmid	Haloferacales megaplasmid	halophile	halophilic	halophilic	0	1	1	1	megaplasmid		0	0				0		0	0	1			1
NC_017944	NC_017944	CP001871		pHM500	Haloferax mediterranei ATCC 33500 plasmid pHM500	57.5102	504705		megaplasmid	megaplasmid	megaplasmid	megaplasmid	plasmid	plasmid	plasmid	plasmid	0	Euryarchaeota	Haloferacales	Haloferax	Haloferacales megaplasmid	Haloferacales megaplasmid	Haloferacales megaplasmid	halophile	halophilic	halophilic	0	1	1	1	megaplasmid		0	0				0		0	0	1			0
NC_013201	NC_013201	CP001689		pHmuk01	Halomicrobium mukohataei DSM 12286 plasmid pHmuk01	64.1516	221862		megaplasmid	megaplasmid	megaplasmid	megaplasmid	plasmid	plasmid	plasmid	plasmid	0	Euryarchaeota	Halobacteriales	Halomicrobium	Halobacteriales megaplasmid	Halobacteriales megaplasmid	Halobacteriales megaplasmid	halophile	halophilic	halophilic	0	1	0	1	megaplasmid		0	0				0		0	0	1	Automatic	1	0
NC_000961	NC_000961	BA000001		pho	Pyrococcus horikoshii OT3 DNA	41.879	1738505				cell	cell	cell	cell	cell	cell	0	Euryarchaeota	Thermococcales	Pyrococcus	Pyrococcus	Pyrococcus	Pyrococcus	extreme_hyperthermophile	non_halophilic	higher_temperatures	1	0	1	0			0	0				1		0	1	1			not computed
NZ_CP019069	NZ_CP019069	CP019069		pHOS100	Halorientalis sp. IM1011 plasmid pHOS100	65.1742	120563		big plasmid	big plasmid	big plasmid	big plasmid	plasmid	plasmid	plasmid	plasmid	0	Euryarchaeota	Halobacteriales	Halorientalis	Halobacteriales big plasmid	Halobacteriales big plasmid	Halobacteriales big plasmid	halophile	halophilic	halophilic	0	1	0	1	big plasmid		0	0				0		0	0	1	Automatic	1	1
NZ_CP019068	NZ_CP019068	CP019068		pHOS300	Halorientalis sp. IM1011 plasmid pHOS300	61.1868	276813		megaplasmid	megaplasmid	megaplasmid	megaplasmid	plasmid	plasmid	plasmid	plasmid	0	Euryarchaeota	Halobacteriales	Halorientalis	Halobacteriales megaplasmid	Halobacteriales megaplasmid	Halobacteriales megaplasmid	halophile	halophilic	halophilic	0	1	1	1	megaplasmid		0	0				0		0	0	1			0
NC_010366	NC_010366	AM774416		PHS1	Halobacterium salinarum R1 plasmid PHS1	57.4483	147625		big plasmid	big plasmid	big plasmid	big plasmid	plasmid	plasmid	plasmid	plasmid	0	Euryarchaeota	Halobacteriales	Halobacterium	Halobacteriales big plasmid	Halobacteriales big plasmid	Halobacteriales big plasmid	halophile	halophilic	halophilic	0	1	1	1	big plasmid		0	0				0		0	0	1			0
NC_010369	NC_010369	AM774417		PHS2	Halobacterium salinarum R1 plasmid PHS2	58.5901	194963		megaplasmid	megaplasmid	megaplasmid	megaplasmid	plasmid	plasmid	plasmid	plasmid	0	Euryarchaeota	Halobacteriales	Halobacterium	Halobacteriales megaplasmid	Halobacteriales megaplasmid	Halobacteriales megaplasmid	halophile	halophilic	halophilic	0	1	1	1	megaplasmid		0	0				0		0	0	1			0
NC_010368	NC_010368	AM774418		PHS3	Halobacterium salinarum R1 plasmid PHS3	59.7886	284332		megaplasmid	megaplasmid	megaplasmid	megaplasmid	plasmid	plasmid	plasmid_CONJUG	plasmid_CONJUG	1	Euryarchaeota	Halobacteriales	Halobacterium	Halobacteriales CJ megaplasmid	Halobacteriales CJ megaplasmid	Halobacteriales CJ megaplasmid	halophile	halophilic	halophilic	0	1	1	1	megaplasmid	CJ	0	0				0		0	0	1			0
NC_010367	NC_010367	AM774419		PHS4	Halobacterium salinarum R1 plasmid PHS4	57.9107	40894				plasmid	plasmid	plasmid	plasmid	plasmid	plasmid	0	Euryarchaeota	Halobacteriales	Halobacterium	Halobacteriales plasmid	Halobacteriales plasmid	Halobacteriales plasmid	halophile	halophilic	halophilic	0	1	0	1	other plasmid		0	0				0		0	0	1			0
NC_002121	NC_002121	X07128		pHSB	Halobacterium salinarum plasmid pHSB	64.1129	1736				plasmid	plasmid	plasmid	plasmid	plasmid	plasmid	0	Euryarchaeota	Halobacteriales	Halobacterium	RC-Rep SFI	RC-Rep SFI	RC-Rep SFI	halophile	halophilic	halophilic	0	1	0	1	RC-Rep_SFI		0	0				0		0	0	1			0
X66324		X66324		pHSB2	Halobacterium sp. plasmid DNA	63.3914	1781				plasmid	plasmid	plasmid	plasmid	plasmid	plasmid	0	Euryarchaeota	Halobacteriales	Halobacterium	RC-Rep SFI	RC-Rep SFI	RC-Rep SFI	halophile	halophilic	halophilic	0	1	1	1	RC-Rep_SFI		0	0				0		0	0	1			0
NZ_CP008875	NZ_CP008875	CP008875		pHSR2-01	Halanaeroarchaeum sulfurireducens strain HSR2 plasmid pHSR2-01	55.4066	124256		big plasmid	big plasmid	big plasmid	big plasmid	plasmid	plasmid	plasmid	plasmid	0	Euryarchaeota	Halobacteriales	Halanaeroarchaeum	Halobacteriales big plasmid	Halobacteriales big plasmid	Halobacteriales big plasmid	halophile	halophilic	halophilic	0	1	1	1	big plasmid		0	0				0		0	0	1			0
NC_013744	NC_013744	CP001861		pHTUR01	Haloterrigena turkmenica DSM 5511 plasmid pHTUR01	61.1589	698495		megaplasmid	megaplasmid	megaplasmid	megaplasmid	plasmid	plasmid	plasmid	plasmid	0	Euryarchaeota	Natrialbales	Haloterrigena	Natrialbales megaplasmid	Natrialbales megaplasmid	Natrialbales megaplasmid	halophile	halophilic	halophilic	0	1	0	1	megaplasmid		0	0				0		0	0	1			0
NC_013745	NC_013745	CP001862		pHTUR02	Haloterrigena turkmenica DSM 5511 plasmid pHTUR02	59.7537	413648		megaplasmid	megaplasmid	megaplasmid	megaplasmid	plasmid	plasmid	plasmid	plasmid	0	Euryarchaeota	Natrialbales	Haloterrigena	Natrialbales megaplasmid	Natrialbales megaplasmid	Natrialbales megaplasmid	halophile	halophilic	halophilic	0	1	0	1	megaplasmid		0	0				0		0	0	1			0
NC_013746	NC_013746	CP001863		pHTUR03	Haloterrigena turkmenica DSM 5511 plasmid pHTUR03	54.7298	180781		megaplasmid	megaplasmid	megaplasmid	megaplasmid	plasmid	plasmid	plasmid	plasmid	0	Euryarchaeota	Natrialbales	Haloterrigena	Natrialbales megaplasmid	Natrialbales megaplasmid	Natrialbales megaplasmid	halophile	halophilic	halophilic	0	1	0	1	megaplasmid		0	0				0		0	0	1	Automatic	1	0
NC_013747	NC_013747	CP001864		pHTUR04	Haloterrigena turkmenica DSM 5511 plasmid pHTUR04	64.6086	171943		megaplasmid	megaplasmid	megaplasmid	megaplasmid	plasmid	plasmid	plasmid	plasmid	0	Euryarchaeota	Natrialbales	Haloterrigena	Natrialbales megaplasmid	Natrialbales megaplasmid	Natrialbales megaplasmid	halophile	halophilic	halophilic	0	1	0	1	megaplasmid		0	0				0		0	0	1	Automatic	1	0
NC_013748	NC_013748	CP001865		pHTUR05	Haloterrigena turkmenica DSM 5511 plasmid pHTUR05	59.9561	71062				plasmid	plasmid	plasmid	plasmid	plasmid	plasmid	0	Euryarchaeota	Natrialbales	Haloterrigena	Natrialbales plasmid	Natrialbales plasmid	Natrialbales plasmid	halophile	halophilic	halophilic	0	1	0	1	other plasmid		0	0				0		0	0	1			0
NC_013749	NC_013749	CP001866		pHTUR06	Haloterrigena turkmenica DSM 5511 plasmid pHTUR06	58.1473	15815				plasmid	plasmid	plasmid	plasmid	plasmid	plasmid	0	Euryarchaeota	Natrialbales	Haloterrigena	Natrialbales plasmid	Natrialbales plasmid	Natrialbales plasmid	halophile	halophilic	halophilic	0	1	1	1	other plasmid		0	0				0		0	0	1			0
NC_013968	NC_013968	CP001957		pHV1-p	Haloferax volcanii DS2 plasmid pHV1	55.4988	85092				plasmid	plasmid	plasmid	plasmid	plasmid_CONJUG	plasmid_CONJUG	1	Euryarchaeota	Haloferacales	Haloferax	Haloferacales CJ plasmid	Haloferacales CJ plasmid	Haloferacales CJ plasmid	halophile	halophilic	halophilic	0	1	1	1	other plasmid	CJ	0	0				0		0	0	1			0
None			NC_000961	PHV1-v	Pyrococcus horikoshii virus 1	39.3288	21243	1			plasmid	plasmid	plasmid	plasmid	plasmid	plasmid	0	Euryarchaeota	Thermococcales	Pyrococcus	pT26-2-like	pT26-2-like	pT26-2-like	extreme_hyperthermophile	non_halophilic	higher_temperatures	0	1	1	0			0	0				1		1	0	0	HostOrder_Family	1	unavailable
NC_013965	NC_013965	CP001954		pHV2	Haloferax volcanii DS2 plasmid pHV2	56.0623	6359				plasmid	plasmid	plasmid	plasmid	plasmid	plasmid	0	Euryarchaeota	Haloferacales	Haloferax	Haloferacales plasmid	Haloferacales plasmid	Haloferacales plasmid	halophile	halophilic	halophilic	0	1	1	1	other plasmid		0	0				0		0	0	1			0
NC_001375	NC_001375	CP001954		pHV2_2	Haloferax volcanii DS2 plasmid pHV2	56.0434	6354				plasmid	plasmid	plasmid	plasmid	plasmid	plasmid	0	Euryarchaeota	Haloferacales	Haloferax	Haloferacales plasmid	Haloferacales plasmid	Haloferacales plasmid	halophile	halophilic	halophilic	0	1	1	1	other plasmid		0	0				0		0	0	1			0
NC_013964	NC_013964	CP001953		pHV3	Haloferax volcanii DS2 plasmid pHV3	65.5595	437906		megaplasmid	megaplasmid	megaplasmid	megaplasmid	plasmid	plasmid	plasmid	plasmid	0	Euryarchaeota	Haloferacales	Haloferax	Haloferacales megaplasmid	Haloferacales megaplasmid	Haloferacales megaplasmid	halophile	halophilic	halophilic	0	1	1	1	megaplasmid		0	0				0		0	0	1	Automatic	1	0
NC_013966	NC_013966	CP001955		pHV4	Haloferax volcanii DS2 plasmid pHV4	61.6652	635786		megaplasmid	megaplasmid	megaplasmid	megaplasmid	plasmid	plasmid	plasmid	plasmid	0	Euryarchaeota	Haloferacales	Haloferax	Haloferacales megaplasmid	Haloferacales megaplasmid	Haloferacales megaplasmid	halophile	halophilic	halophilic	0	1	1	1	megaplasmid		0	0				0		0	0	1			0
NC_006425	NC_006425	AJ748324		pHVE14	Sulfolobus islandicus plasmid pHVE14	37.3214	35422				plasmid	plasmid	plasmid	plasmid	plasmid_CONJUG	plasmid_CONJUG	1	Crenarchaeota	Sulfolobales	Sulfolobus	pNOB8-like	pNOB8-like	pNOB8-like	extreme_thermophile	non_halophilic	lower_temperatures	0	1	0	0			1	1	pNOB8-like	plasmid		0		1	0	1			0
NC_004852	NC_004852	AF233440		pING1	Sulfolobus islandicus plasmid pING1	37.3381	24554				plasmid	plasmid	plasmid	plasmid	plasmid_CONJUG	plasmid_CONJUG	1	Crenarchaeota	Sulfolobales	Sulfolobus	pNOB8-like	pNOB8-like	pNOB8-like	extreme_thermophile	non_halophilic	lower_temperatures	0	1	0	0			1	1	pNOB8-like	plasmid		0		1	0	1			0
NC_019887	NC_019887	JQ661329		pIRI33	Thermococcus sp. IRI33 plasmid pIRI33	44.851	11041				plasmid	plasmid	plasmid	plasmid	plasmid	plasmid	0	Euryarchaeota	Thermococcales	Thermococcus	Group2	Group2	Group2	hyperthermophile	non_halophilic	higher_temperatures	0	1	0	0			0	0				1		1	0	1			0
NC_019883	NC_019883	JQ661328		pIRI48	Thermococcus sp. IRI48 plasmid pIRI48	50.0231	12974				plasmid	plasmid	plasmid	plasmid	plasmid	plasmid	0	Euryarchaeota	Thermococcales	Thermococcus	Group1	Group1	Group1	hyperthermophile	non_halophilic	higher_temperatures	0	1	0	0			0	0				1		1	0	1			0
NC_008701	NC_008701	CP000504		pis	Pyrobaculum islandicum DSM 4184	49.599	1826402				cell	cell	cell	cell	cell	cell	0	Crenarchaeota	Thermoproteales	Pyrobaculum	Pyrobaculum	Pyrobaculum	Pyrobaculum	extreme_hyperthermophile	non_halophilic	higher_temperatures	1	0	1	0			0	0				0		0	1	1			not computed
NC_005907	NC_005907	AY591755		pIT3	Sulfolobus solfataricus plasmid pIT3	44.0306	4967				plasmid	plasmid	plasmid	plasmid	plasmid	plasmid	0	Crenarchaeota	Sulfolobales	Sulfolobus	pRN-like	pRN-like	pRN-like	extreme_thermophile	non_halophilic	lower_temperatures	0	1	1	0			1	1	pRN-like	plasmid		0		1	0	1	HostOrder_Family	1	0
NC_018225	NC_018225	CP003413		pJ7-1	Natrinema sp. J7-2 plasmid pJ7-1	58.6046	95989				plasmid	plasmid	plasmid	plasmid	plasmid	plasmid	0	Euryarchaeota	Natrialbales	Natrinema	Natrialbales plasmid	Natrialbales plasmid	Natrialbales plasmid	halophile	halophilic	halophilic	0	1	0	1	other plasmid		0	0				0		0	0	1			0
NC_006422	NC_006422	AJ748321		pKEF9	Sulfolobus islandicus plasmid pKEF9	37.1068	28930				plasmid	plasmid	plasmid	plasmid	plasmid_CONJUG	plasmid_CONJUG	1	Crenarchaeota	Sulfolobales	Sulfolobus	pNOB8-like	pNOB8-like	pNOB8-like	extreme_thermophile	non_halophilic	lower_temperatures	0	1	1	0			1	1	pNOB8-like	plasmid		0		1	0	1			0
NC_017457	NC_017457	FR746100		PL100	Haloquadratum walsbyi C23 plasmid PL100	43.8568	100258		big plasmid	big plasmid	big plasmid	big plasmid	plasmid	plasmid	plasmid	plasmid	0	Euryarchaeota	Haloferacales	Haloquadratum	Haloferacales big plasmid	Haloferacales big plasmid	Haloferacales big plasmid	halophile	halophilic	halophilic	0	1	0	1	big plasmid		0	0				0		0	0	1	HostOrder_Automatic	1	0
NC_007427	NC_007427	CR936258		PL131	Natronomonas pharaonis DSM 2160 plasmid PL131	57.2216	130989		big plasmid	big plasmid	big plasmid	big plasmid	plasmid	plasmid	plasmid	plasmid	0	Euryarchaeota	Halobacteriales	Natronomonas	Halobacteriales big plasmid	Halobacteriales big plasmid	Halobacteriales big plasmid	halophile	halophilic	halophilic	0	1	1	1	big plasmid		0	0				0		0	0	1			0
NC_007428	NC_007428	CR936259		PL23	Natronomonas pharaonis DSM 2160 plasmid PL23	60.5935	23486				plasmid	plasmid	plasmid	plasmid	plasmid	plasmid	0	Euryarchaeota	Halobacteriales	Natronomonas	Halobacteriales plasmid	Halobacteriales plasmid	Halobacteriales plasmid	halophile	halophilic	halophilic	0	1	0	1	other plasmid		0	0				0		0	0	1			0
NC_008213	NC_008213	AM180089		PL47	Haloquadratum walsbyi DSM 16790 plasmid PL47	47.6732	46867				plasmid	plasmid	plasmid	plasmid	plasmid	plasmid	0	Euryarchaeota	Haloferacales	Haloquadratum	Haloferacales plasmid	Haloferacales plasmid	Haloferacales plasmid	halophile	halophilic	halophilic	0	1	0	1	other plasmid		0	0				0		0	0	1	HostOrder_Family	1	0
NC_017460	NC_017460	FR746101		PL6A	Haloquadratum walsbyi C23 plasmid PL6A	51.0524	6129				plasmid	plasmid	plasmid	plasmid	plasmid	plasmid	0	Euryarchaeota	Haloferacales	Haloquadratum	Haloferacales plasmid	Haloferacales plasmid	Haloferacales plasmid	halophile	halophilic	halophilic	0	1	1	1	other plasmid		0	0				0		0	0	1			0
NC_017458	NC_017458	FR746102		PL6B	Haloquadratum walsbyi C23 plasmid PL6B	52.031	6056				plasmid	plasmid	plasmid	plasmid	plasmid	plasmid	0	Euryarchaeota	Haloferacales	Haloquadratum	Haloferacales plasmid	Haloferacales plasmid	Haloferacales plasmid	halophile	halophilic	halophilic	0	1	0	1	other plasmid		0	0				0		0	0	1			0
NC_013770	NC_013770	CP001732		pLD8501	Sulfolobus islandicus L.D.8.5 plasmid pLD8501	36.1413	26615				plasmid	plasmid	plasmid	plasmid	plasmid_CONJUG	plasmid_CONJUG	1	Crenarchaeota	Sulfolobales	Sulfolobus	pNOB8-like	pNOB8-like	pNOB8-like	extreme_thermophile	non_halophilic	lower_temperatures	0	1	0	0			1	1	pNOB8-like	plasmid		0		1	0	1			0
NZ_CP011565	NZ_CP011565	CP011565		pM27-SA2-01	Halanaeroarchaeum sulfurireducens strain M27-SA2 plasmid pM27-SA2-01	55.3961	124256		big plasmid	big plasmid	big plasmid	big plasmid	plasmid	plasmid	plasmid	plasmid	0	Euryarchaeota	Halobacteriales	Halanaeroarchaeum	Halobacteriales big plasmid	Halobacteriales big plasmid	Halobacteriales big plasmid	halophile	halophilic	halophilic	0	1	1	1	big plasmid		0	0				0		0	0	1			0
NC_002125	NC_002125	X17205		pME2001	Methanothermobacter thermautotrophicus plasmid pME2001	45.4156	4439				plasmid	plasmid	plasmid	plasmid	plasmid	plasmid	0	Euryarchaeota	Methanobacteriales	Methanothermobacter	pME2001-like	pME2001-like	pME2001-like	thermophile	non_halophilic	lower_temperatures	0	1	1	0			0	0				0		1	0	1			0
NC_000905	NC_000905	AF145236		pME2200	Methanothermobacter thermautotrophicus plasmid pME2200	45.2538	6205				plasmid	plasmid	plasmid	plasmid	plasmid	plasmid	0	Euryarchaeota	Methanobacteriales	Methanothermobacter	pME2001-like	pME2001-like	pME2001-like	thermophile	non_halophilic	lower_temperatures	0	1	0	0			0	0				0		1	0	1			0
NC_013157	NC_013157	CP001697		pMEFER01	Methanocaldococcus fervens AG86 plasmid pMEFER01	32.785	22190				plasmid	plasmid	plasmid	plasmid	plasmid	plasmid	0	Euryarchaeota	Methanococcales	Methanocaldococcus	pT26-2-like	pT26-2-like	pT26-2-like	hyperthermophile	non_halophilic	higher_temperatures	0	1	0	0			0	0				1		1	0	1	Family	1	0
NC_014254	NC_014254	CP002070		pMETEV01	Methanohalobium evestigatum Z-7303 plasmid pMETEV01	33.6363	163915				megaplasmid	megaplasmid	plasmid	plasmid	plasmid	plasmid	0	Euryarchaeota	Methanosarcinales	Methanohalobium	Methanosarcinales megaplasmid	Methanosarcinales megaplasmid	Methanosarcinales megaplasmid	thermophile	non_halophilic	lower_temperatures	0	1	0	0			0	0				0		1	0	1			0
NC_019972	NC_019972	CP003363		pMETHO01	Methanomethylovorans hollandica DSM 15978 plasmid pMETHO01	35.4173	285109				megaplasmid	megaplasmid	plasmid	plasmid	plasmid	plasmid	0	Euryarchaeota	Methanosarcinales	Methanomethylovorans	Methanosarcinales megaplasmid	Methanosarcinales megaplasmid	Methanosarcinales megaplasmid	mesophile	non_halophilic	lower_temperatures	0	1	1	0			0	0				0		1	0	1			1
NC_015632	NC_015632	CP002793		pMETOK01	Methanothermococcus okinawensis IH1 plasmid pMETOK01	26.8386	14930				plasmid	plasmid	plasmid	plasmid	plasmid	plasmid	0	Euryarchaeota	Methanococcales	Methanothermococcus	Methanococcales plasmid	Methanococcales plasmid	Methanococcales plasmid	thermophile	non_halophilic	lower_temperatures	0	1	1	0			0	0				1		1	0	1			0
NC_013408	NC_013408	CP001788		pMETVU01	Methanocaldococcus vulcanius M7 plasmid pMETVU01	46.3191	10704				plasmid	plasmid	plasmid	plasmid	plasmid	plasmid	0	Euryarchaeota	Methanococcales	Methanocaldococcus	Group2	Group2	Group2	hyperthermophile	non_halophilic	higher_temperatures	0	1	0	0			0	0				1	pMETVU01	1	0	1	HostOrder	1	0
NC_013409	NC_013409	CP001789		pMETVU02	Methanocaldococcus vulcanius M7 plasmid pMETVU02	30.0808	4704				plasmid	plasmid	plasmid	plasmid	plasmid	plasmid	0	Euryarchaeota	Methanococcales	Methanocaldococcus	Methanococcales plasmid	Methanococcales plasmid	Methanococcales plasmid	hyperthermophile	non_halophilic	higher_temperatures	0	1	0	0			0	0				1		1	0	1			0
NC_021914	NC_021914	HG008922		pMGB1	Sulfolobus solfataricus P2 conjugative plasmid pMGB1	39.546	27975				plasmid	plasmid	plasmid	plasmid	plasmid_CONJUG	plasmid_CONJUG	1	Crenarchaeota	Sulfolobales	Sulfolobus	pNOB8-like	pNOB8-like	pNOB8-like	extreme_thermophile	non_halophilic	lower_temperatures	0	1	0	0			1	1	pNOB8-like	plasmid	pMGB1	0		1	0	1			0
NC_005563	NC_005563	AY523658		pML	Methanohalophilus mahii plasmid pML	40.8248	2158				plasmid	plasmid	plasmid	plasmid	plasmid	plasmid	0	Euryarchaeota	Methanosarcinales	Methanohalophilus	Methanosarcinales plasmid	Methanosarcinales plasmid	Methanosarcinales plasmid	mesophile	non_halophilic	lower_temperatures	0	1	1	0			0	0				0		1	0	1	HostOrder_Family	1	0
NC_009136	NC_009136	CP000610		pMMC501	Methanococcus maripaludis C5 plasmid pMMC501	27.242	8285				plasmid	plasmid	plasmid	plasmid	plasmid	plasmid	0	Euryarchaeota	Methanococcales	Methanococcus	Methanococcales plasmid	Methanococcales plasmid	Methanococcales plasmid	mesophile	non_halophilic	lower_temperatures	0	1	0	0			0	0				1		1	0	1			0
NC_014409	NC_014409	CP001711		pMTBMA4	Methanothermobacter marburgensis str. Marburg plasmid pMTBMA4	45.4054	4440				plasmid	plasmid	plasmid	plasmid	plasmid	plasmid	0	Euryarchaeota	Methanobacteriales	Methanothermobacter	pME2001-like	pME2001-like	pME2001-like	thermophile	non_halophilic	lower_temperatures	0	1	1	0			0	0				0		1	0	1			0
NC_019967	NC_019967	CP003373		pNATPE01	Natrinema pellirubrum DSM 15624 plasmid pNATPE01	57.0129	287800		megaplasmid	megaplasmid	megaplasmid	megaplasmid	plasmid	plasmid	plasmid	plasmid	0	Euryarchaeota	Natrialbales	Natrinema	Natrialbales megaplasmid	Natrialbales megaplasmid	Natrialbales megaplasmid	halophile	halophilic	halophilic	0	1	1	1	megaplasmid		0	0				0		0	0	1			0
NC_019963	NC_019963	CP003374		pNATPE02	Natrinema pellirubrum DSM 15624 plasmid pNATPE02	58.3444	275821		megaplasmid	megaplasmid	megaplasmid	megaplasmid	plasmid	plasmid	plasmid	plasmid	0	Euryarchaeota	Natrialbales	Natrinema	Natrialbales megaplasmid	Natrialbales megaplasmid	Natrialbales megaplasmid	halophile	halophilic	halophilic	0	1	0	1	megaplasmid		0	0				0		0	0	1			0
NC_005239	NC_005239	AF474073		pNB101	Natronobacterium sp. AS-7091 plasmid pNB101	63.7116	2538				plasmid	plasmid	plasmid	plasmid	plasmid	plasmid	0	Euryarchaeota	Natrialbales	Natronobacterium	RC-Rep SFI	RC-Rep SFI	RC-Rep SFI	halophile	halophilic	halophilic	0	1	1	1	RC-Rep_SFI		0	0				0		0	0	1			0
NC_006389	NC_006389	AY596290		pNG100	Haloarcula marismortui ATCC 43049 plasmid pNG100	54.2534	33303				plasmid	plasmid	plasmid	plasmid	plasmid	plasmid	0	Euryarchaeota	Halobacteriales	Haloarcula	Halobacteriales plasmid	Halobacteriales plasmid	Halobacteriales plasmid	halophile	halophilic	halophilic	0	1	0	1	other plasmid		0	0				0		0	0	1			0
NC_006390	NC_006390	AY596291		pNG200	Haloarcula marismortui ATCC 43049 plasmid pNG200	55.626	33452				plasmid	plasmid	plasmid	plasmid	plasmid	plasmid	0	Euryarchaeota	Halobacteriales	Haloarcula	Halobacteriales plasmid	Halobacteriales plasmid	Halobacteriales plasmid	halophile	halophilic	halophilic	0	1	0	1	other plasmid		0	0				0		0	0	1			0
NC_006391	NC_006391	AY596292		pNG300	Haloarcula marismortui ATCC 43049 plasmid pNG300	60.0187	39521				plasmid	plasmid	plasmid	plasmid	plasmid	plasmid	0	Euryarchaeota	Halobacteriales	Haloarcula	Halobacteriales plasmid	Halobacteriales plasmid	Halobacteriales plasmid	halophile	halophilic	halophilic	0	1	1	1	other plasmid		0	0				0		0	0	1			0
NC_006392	NC_006392	AY596293		pNG400	Haloarcula marismortui ATCC 43049 plasmid pNG400	57.3492	50060				plasmid	plasmid	plasmid	plasmid	plasmid	plasmid	0	Euryarchaeota	Halobacteriales	Haloarcula	Halobacteriales plasmid	Halobacteriales plasmid	Halobacteriales plasmid	halophile	halophilic	halophilic	0	1	1	1	other plasmid		0	0				0		0	0	1			0
NC_006393	NC_006393	AY596294		pNG500	Haloarcula marismortui ATCC 43049 plasmid pNG500	54.4823	132678		big plasmid	big plasmid	big plasmid	big plasmid	plasmid	plasmid	plasmid_CONJUG	plasmid_CONJUG	1	Euryarchaeota	Halobacteriales	Haloarcula	Halobacteriales CJ big plasmid	Halobacteriales CJ big plasmid	Halobacteriales CJ big plasmid	halophile	halophilic	halophilic	0	1	1	1	big plasmid	CJ	0	0				0		0	0	1			0
NC_006394	NC_006394	AY596295		pNG600	Haloarcula marismortui ATCC 43049 plasmid pNG600	58.3329	155300		megaplasmid	megaplasmid	megaplasmid	megaplasmid	plasmid	plasmid	plasmid	plasmid	0	Euryarchaeota	Halobacteriales	Haloarcula	Halobacteriales megaplasmid	Halobacteriales megaplasmid	Halobacteriales megaplasmid	halophile	halophilic	halophilic	0	1	1	1	megaplasmid		0	0				0		0	0	1			1
NC_006395	NC_006395	AY596296		pNG700	Haloarcula marismortui ATCC 43049 plasmid pNG700	59.1191	410554		megaplasmid	megaplasmid	megaplasmid	megaplasmid	plasmid	plasmid	plasmid	plasmid	0	Euryarchaeota	Halobacteriales	Haloarcula	Halobacteriales megaplasmid	Halobacteriales megaplasmid	Halobacteriales megaplasmid	halophile	halophilic	halophilic	0	1	1	1	megaplasmid		0	0				0		0	0	1			0
NC_013923	NC_013923	CP001933		pNMAG01	Natrialba magadii ATCC 43099 plasmid pNMAG01	60.0918	378348		megaplasmid	megaplasmid	megaplasmid	megaplasmid	plasmid	plasmid	plasmid	plasmid	0	Euryarchaeota	Natrialbales	Natrialba	Natrialbales megaplasmid	Natrialbales megaplasmid	Natrialbales megaplasmid	halophile	halophilic	halophilic	0	1	0	1	megaplasmid		0	0				0		0	0	1			1
NC_013924	NC_013924	CP001934		pNMAG02	Natrialba magadii ATCC 43099 plasmid pNMAG02	56.8233	254950		megaplasmid	megaplasmid	megaplasmid	megaplasmid	plasmid	plasmid	plasmid	plasmid	0	Euryarchaeota	Natrialbales	Natrialba	Natrialbales megaplasmid	Natrialbales megaplasmid	Natrialbales megaplasmid	halophile	halophilic	halophilic	0	1	1	1	megaplasmid		0	0				0		0	0	1			0
NC_013925	NC_013925	CP001935		pNMAG03	Natrialba magadii ATCC 43099 plasmid pNMAG03	61.8992	58487				plasmid	plasmid	plasmid	plasmid	plasmid	plasmid	0	Euryarchaeota	Natrialbales	Natrialba	Natrialbales plasmid	Natrialbales plasmid	Natrialbales plasmid	halophile	halophilic	halophilic	0	1	0	1	other plasmid		0	0				0		0	0	1			0
NC_006493	NC_006493	AJ010405		pNOB8	Sulfolobus sp. NOB8H2 conjugative plasmid pNOB8	37.2626	41229				plasmid	plasmid	plasmid	plasmid	plasmid_CONJUG	plasmid_CONJUG	1	Crenarchaeota	Sulfolobales	Sulfolobus	pNOB8-like	pNOB8-like	pNOB8-like	extreme_thermophile	non_halophilic	lower_temperatures	0	1	1	0			1	1	pNOB8-like	plasmid		0		1	0	1			0
NC_001869	NC_001869	AF016485		pNRC100	Halobacterium sp. NRC-1 plasmid pNRC100	57.9087	191346		megaplasmid	megaplasmid	megaplasmid	megaplasmid	plasmid	plasmid	plasmid	plasmid	0	Euryarchaeota	Halobacteriales	Halobacterium	Halobacteriales megaplasmid	Halobacteriales megaplasmid	Halobacteriales megaplasmid	halophile	halophilic	halophilic	0	1	0	1	megaplasmid		0	0				0		0	0	1			0
NC_002608	NC_002608	AE004438		pNRC200	Halobacterium sp. NRC-1 plasmid pNRC200	59.2242	365425		megaplasmid	megaplasmid	megaplasmid	megaplasmid	plasmid	plasmid	plasmid_CONJUG	plasmid_CONJUG	1	Euryarchaeota	Halobacteriales	Halobacterium	Halobacteriales CJ megaplasmid	Halobacteriales CJ megaplasmid	Halobacteriales CJ megaplasmid	halophile	halophilic	halophilic	0	1	0	1	megaplasmid	CJ	0	0				0		0	0	1			0
NZ_CP019156	NZ_CP019156	CP019156		pNYT1	Haloarcula taiwanensis strain Taiwanensis plasmid pNYT1	55.3101	129893		big plasmid	big plasmid	big plasmid	big plasmid	plasmid	plasmid	plasmid	plasmid	0	Euryarchaeota	Halobacteriales	Haloarcula	Halobacteriales big plasmid	Halobacteriales big plasmid	Halobacteriales big plasmid	halophile	halophilic	halophilic	0	1	1	1	big plasmid		0	0				0		0	0	1			0
NZ_CP019157	NZ_CP019157	CP019157		pNYT2	Haloarcula taiwanensis strain Taiwanensis plasmid pNYT2	55.6977	100322		big plasmid	big plasmid	big plasmid	big plasmid	plasmid	plasmid	plasmid	plasmid	0	Euryarchaeota	Halobacteriales	Haloarcula	Halobacteriales big plasmid	Halobacteriales big plasmid	Halobacteriales big plasmid	halophile	halophilic	halophilic	0	1	0	1	big plasmid		0	0				0		0	0	1			0
CP003316		CP003316		pog	Pyrobaculum oguniense TE7	55.082	2436033				cell	cell	cell	cell	cell	cell	0	Crenarchaeota	Thermoproteales	Pyrobaculum	Pyrobaculum	Pyrobaculum	Pyrobaculum	strong_hyperthermophile	non_halophilic	higher_temperatures	1	0	1	0			0	0				0		0	1	1			not computed
NC_006906	NC_006906	AJ862826		pORA1	Sulfolobus neozealandicus plasmid pORA1	37.8367	9689				plasmid	plasmid	plasmid	plasmid	plasmid	plasmid	0	Crenarchaeota	Sulfolobales	Sulfolobus	pRN-like	pRN-like	pRN-like	extreme_thermophile	non_halophilic	lower_temperatures	0	1	1	0			1	1	pRN-like	plasmid		0		1	0	1			0
NC_014110	NC_014110	GU056178		pP12-1	Pyrococcus sp. 12/1 plasmid pP12-1	44.6866	12205				plasmid	plasmid	plasmid	plasmid	plasmid	plasmid	0	Euryarchaeota	Thermococcales	Pyrococcus	Group1	Group1	Group1	extreme_hyperthermophile	non_halophilic	higher_temperatures	0	1	0	0			0	0				1		1	0	1	Family	1	0
NZ_CP006019	NZ_CP006019	CP006019		ppac	Palaeococcus pacificus DY20341	43.0443	1859370				cell	cell	cell	cell	cell	cell	0	Euryarchaeota	Thermococcales	Palaeococcus	Palaeococcus	Palaeococcus	Palaeococcus	hyperthermophile	non_halophilic	higher_temperatures	1	0	0	0			0	0				1		0	1	1			not computed
NC_010088	NC_010088	X65098		pPHIHL	Halobacterium salinarum plasmid pPHIHL	61.3155	12041				plasmid	plasmid	plasmid	plasmid	plasmid	plasmid	0	Euryarchaeota	Halobacteriales	Halobacterium	Halobacteriales plasmid	Halobacteriales plasmid	Halobacteriales plasmid	halophile	halophilic	halophilic	0	1	1	1	other plasmid		0	0				0		0	0	0			0
KX687704		KX687704		pR1SE	Halorubrum lacusprofundi strain HLS1 plasmid pR1SE2	58.9203	50329				plasmid	plasmid	plasmid	plasmid	plasmid	plasmid	0	Euryarchaeota	Haloferacales	Halorubrum	Haloferacales plasmid	Haloferacales plasmid	Haloferacales plasmid	halophile	halophilic	halophilic	0	1	1	1	other plasmid		0	0				0		0	0	1			0
KX906370		KX906370		pR1SE2	Halorubrum lacusprofundi strain HLS1 plasmid pR1SE2	58.5221	163229		megaplasmid	megaplasmid	megaplasmid	megaplasmid	plasmid	plasmid	plasmid	plasmid	0	Euryarchaeota	Haloferacales	Halorubrum	Haloferacales megaplasmid	Haloferacales megaplasmid	Haloferacales megaplasmid	halophile	halophilic	halophilic	0	1	1	1	megaplasmid		0	0				0		0	0	1			0
NC_001771	NC_001771	U36383		pRN1	Sulfolobus islandicus plasmid pRN1	37.271	5350				plasmid	plasmid	plasmid	plasmid	plasmid	plasmid	0	Crenarchaeota	Sulfolobales	Sulfolobus	pRN-like	pRN-like	pRN-like	extreme_thermophile	non_halophilic	lower_temperatures	0	1	1	0			1	1	pRN-like	plasmid		0		1	0	1			0
NC_002101	NC_002101	U93082		pRN2	Sulfolobus islandicus plasmid pRN2	37.3617	6959				plasmid	plasmid	plasmid	plasmid	plasmid	plasmid	0	Crenarchaeota	Sulfolobales	Sulfolobus	pRN-like	pRN-like	pRN-like	extreme_thermophile	non_halophilic	lower_temperatures	0	1	1	0			1	1	pRN-like	plasmid		0		1	0	1			0
NC_003026	NC_003026	AF393813		pRT1	Pyrococcus sp. JT1 plasmid pRT1	42.692	3373				plasmid	plasmid	plasmid	plasmid	plasmid	plasmid	0	Euryarchaeota	Thermococcales	Pyrococcus	pAMT11-like	pAMT11-like	pAMT11-like	extreme_hyperthermophile	non_halophilic	higher_temperatures	0	1	0	0			0	0				1		1	0	1	Family	1	0
NC_006426	NC_006426	AY443099		pSCM201	Haloarcula sp. AS7094 plasmid pSCM201	59.9191	3463				plasmid	plasmid	plasmid	plasmid	plasmid	plasmid	0	Euryarchaeota	Halobacteriales	Haloarcula	Halobacteriales plasmid	Halobacteriales plasmid	Halobacteriales plasmid	halophile	halophilic	halophilic	0	1	1	1	other plasmid		0	0				0		0	0	1			0
NC_002628	NC_002628	AF301375	NZ_LT608329	PsiM100	Methanothermobacter wolfeii prophage psiM100	45.7445	31007	1			virus	virus	virus	virus	virus	virus	0	Euryarchaeota	Methanobacteriales	Methanothermobacter	Siphoviridae	Siphoviridae	Siphoviridae Methanobacteriales	thermophile	non_halophilic	lower_temperatures	0	1	0	0			0	0				0		1	0	1			0
NC_001902	NC_001902	AF065411		PsiM2	Methanobacterium phage psiM2	46.3062	26111				virus	virus	virus	virus	virus	virus	0	Euryarchaeota	Methanobacteriales	Methanothermobacter	Siphoviridae	Siphoviridae	Siphoviridae Methanobacteriales	thermophile	non_halophilic	lower_temperatures	0	1	1	0			0	0				0		1	0	1			0
NC_013536	NC_013536	DQ400913		pSN	Haloterrigena thermotolerans strain H13 plasmid pSN	67.6937	2272				plasmid	plasmid	plasmid	plasmid	plasmid	plasmid	0	Euryarchaeota	Natrialbales	Haloterrigena	RC-Rep SFI	RC-Rep SFI	RC-Rep SFI	halophile	halophilic	halophilic	0	1	1	1	RC-Rep_SFI		0	0				0		0	0	1			0
NC_010597	NC_010597	DQ335583		pSOG1	Sulfolobus islandicus plasmid pSOG1	35.8172	29000				plasmid	plasmid	plasmid	plasmid	plasmid_CONJUG	plasmid_CONJUG	1	Crenarchaeota	Sulfolobales	Sulfolobus	pNOB8-like	pNOB8-like	pNOB8-like	extreme_thermophile	non_halophilic	lower_temperatures	0	1	0	0			1	1	pNOB8-like	plasmid		0		1	0	1			0
NC_010598	NC_010598	DQ335584		pSOG2	Sulfolobus islandicus plasmid pSOG2	36.7334	25960				plasmid	plasmid	plasmid	plasmid	plasmid_CONJUG	plasmid_CONJUG	1	Crenarchaeota	Sulfolobales	Sulfolobus	pNOB8-like	pNOB8-like	pNOB8-like	extreme_thermophile	non_halophilic	lower_temperatures	0	1	1	0			1	1	pNOB8-like	plasmid		0		1	0	1			0
NC_013777	NC_013777	DQ183185		pSSVi	Sulfolobus solfataricus P2 plasmid pSSVi	39.0418	5740				plasmid	plasmid	plasmid	plasmid	plasmid	plasmid	0	Crenarchaeota	Sulfolobales	Sulfolobus	pRN-like	pRN-like	pRN-like	extreme_thermophile	non_halophilic	lower_temperatures	0	1	1	0			1	1	pRN-like	plasmid		0		1	0	1			0
NC_010011	NC_010011	AJ243537		pSSVx	Sulfolobus islandicus plasmid pSSVx	38.7204	5705				plasmid	plasmid	plasmid	plasmid	plasmid	plasmid	0	Crenarchaeota	Sulfolobales	Sulfolobus	pRN-like	pRN-like	pRN-like	extreme_thermophile	non_halophilic	lower_temperatures	0	1	1	0			1	1	pRN-like	plasmid		0		1	0	1			0
NC_005872	NC_005872	AJ635161		PSV	Pyrobaculum spherical virus	48.3996	28337				virus	virus	virus	virus	virus	virus	0	Crenarchaeota	Thermoproteales	Pyrobaculum	Globuloviridae	Globuloviridae	Globulovirus	strong_hyperthermophile	non_halophilic	higher_temperatures	0	1	1	0			0	0				0		1	0	1			0
NC_014116	NC_014116	GU056179		pT26-2	Thermococcus sp. 26/2 plasmid pT26-2	50.4637	21566				plasmid	plasmid	plasmid	plasmid	plasmid	plasmid	0	Euryarchaeota	Thermococcales	Thermococcus	pT26-2-like	pT26-2-like	pT26-2-like	hyperthermophile	non_halophilic	higher_temperatures	0	1	0	0			0	0				1		1	0	1			0
NZ_CP014863	NZ_CP014863	CP014863		pt5432	Thermococcus profundus strain DT 5432 plasmid	43.9138	38045				plasmid	plasmid	plasmid	plasmid	plasmid	plasmid	0	Euryarchaeota	Thermococcales	Thermococcus	Thermococcales plasmid	Thermococcales plasmid	Thermococcales plasmid	hyperthermophile	non_halophilic	higher_temperatures	0	1	0	0			0	0				1		1	0	1			0
AJ852505		AJ852505		pTAU4	Sulfolobus neozealandicus pTAU4 plasmid, strain 32/4	34.7747	7192				plasmid	plasmid	plasmid	plasmid	plasmid	plasmid	0	Crenarchaeota	Sulfolobales	Sulfolobus	pRN-like	pRN-like	pRN-like	extreme_thermophile	non_halophilic	lower_temperatures	0	1	1	0			1	1	pRN-like	plasmid		0		1	0	1			0
NC_015471	NC_015471	CP002373		pTBMP1	Thermococcus barophilus MP plasmid pTBMP1	38.3223	54159				plasmid	plasmid	plasmid	plasmid	plasmid	plasmid	0	Euryarchaeota	Thermococcales	Thermococcus	Thermococcales plasmid	Thermococcales plasmid	Thermococcales plasmid	hyperthermophile	non_halophilic	higher_temperatures	0	1	1	0			0	0				1		1	0	1	HostOrder_Family	1	0
NC_005969	NC_005969	AY517480		pTC	Sulfolobus tengchongensis plasmid pTC	41.3969	20417				plasmid	plasmid	plasmid	plasmid	plasmid_CONJUG	plasmid_CONJUG	1	Crenarchaeota	Sulfolobales	Sulfolobus	pNOB8-like	pNOB8-like	pNOB8-like	extreme_thermophile	non_halophilic	lower_temperatures	0	1	1	0			1	1	pNOB8-like	plasmid	pTC	0		1	0	1	Family_Automatic	1	0
CP003317		CP003317		pTE7	Pyrobaculum oguniense TE7 extrachromosomal element	50.5774	16887				plasmid	plasmid	plasmid	plasmid	plasmid	plasmid	0	Crenarchaeota	Thermoproteales	Pyrobaculum	Thermoproteales plasmid	Thermoproteales plasmid	Thermoproteales plasmid	strong_hyperthermophile	non_halophilic	higher_temperatures	0	1	0	0			0	0				0		1	0	1	HostOrder	1	0
AJ852506		AJ852506		pTIK4	Sulfolobus neozealandicus pTIK4 plasmid, strain 4/2	35.0638	13638				plasmid	plasmid	plasmid	plasmid	plasmid	plasmid	0	Crenarchaeota	Sulfolobales	Sulfolobus	pRN-like	pRN-like	pRN-like	extreme_thermophile	non_halophilic	lower_temperatures	0	1	0	0			1	1	pRN-like	plasmid		0		1	0	1			0
NC_009658	NC_009658	EF495263		pTN1	Thermococcus nautilus strain 30-1 plasmid pTN1	45.8138	3619				plasmid	plasmid	plasmid	plasmid	plasmid	plasmid	0	Euryarchaeota	Thermococcales	Thermococcus	RC-Rep SFII	RC-Rep SFII	RC-Rep SFII	hyperthermophile	non_halophilic	higher_temperatures	0	1	1	0			0	0				1		1	0	1			0
NC_014115	NC_014115	GU056177		pTN2	Thermococcus nautilus strain 30/1 plasmid pTN2	48.3673	13015				plasmid	plasmid	plasmid	plasmid	plasmid	plasmid	0	Euryarchaeota	Thermococcales	Thermococcus	Group1	Group1	Group1	hyperthermophile	non_halophilic	higher_temperatures	0	1	1	0			0	0				1		1	0	1			0
NC_022527	NC_022527	KF527230		pTN3	Thermococcus nautilus strain 30-1 plasmid pTN3	51.311	18345				plasmid	plasmid	plasmid	plasmid	plasmid	plasmid	0	Euryarchaeota	Thermococcales	Thermococcus	pTN3-like	pTN3-like	pTN3-like	hyperthermophile	non_halophilic	higher_temperatures	0	1	1	0			0	0				1		1	0	1			0
NC_021207	NC_021207	KC617920		pTP1	Thermococcus prieurii plasmid pTP1	50.1919	3126				plasmid	plasmid	plasmid	plasmid	plasmid	plasmid	0	Euryarchaeota	Thermococcales	Thermococcus	RC-Rep SFII	RC-Rep SFII	RC-Rep SFII	hyperthermophile	non_halophilic	higher_temperatures	0	1	1	0			0	0				1		1	0	1	Family	1	0
NC_021208	NC_021208	KC617921		pTP2	Thermococcus prieurii plasmid pTP2	52.7478	2038				plasmid	plasmid	plasmid	plasmid	plasmid	plasmid	0	Euryarchaeota	Thermococcales	Thermococcus	RC-Rep SFI	RC-Rep SFI	RC-Rep SFI	hyperthermophile	non_halophilic	higher_temperatures	0	1	0	0			0	0				1		1	0	1			0
NC_008696	NC_008696	CP000506		pTPEN01	Thermofilum pendens Hrk 5 plasmid pTPEN01	56.542	31504				plasmid	plasmid	plasmid	plasmid	plasmid	plasmid	0	Crenarchaeota	Thermoproteales	Thermofilum	Thermoproteales plasmid	Thermoproteales plasmid	Thermoproteales plasmid	hyperthermophile	non_halophilic	higher_temperatures	0	1	1	0			0	0				0		1	0	1	HostOrder	1	0
NC_001811	NC_001811	U47023		pURB500	Methanococcus maripaludis C5 plasmid pURB500	27.242	8285				plasmid	plasmid	plasmid	plasmid	plasmid	plasmid	0	Euryarchaeota	Methanococcales	Methanococcus	Methanococcales plasmid	Methanococcales plasmid	Methanococcales plasmid	mesophile	non_halophilic	lower_temperatures	0	1	1	0			0	0				1		1	0	1			0
NC_010365	NC_010365	EU030940		pXZ1	Sulfolobus islandicus strain ARN3/6 plasmid pXZ1	39.4548	6970				plasmid	plasmid	plasmid	plasmid	plasmid	plasmid	0	Crenarchaeota	Sulfolobales	Sulfolobus	pRN-like	pRN-like	pRN-like	extreme_thermophile	non_halophilic	lower_temperatures	0	1	1	0			1	1	pRN-like	plasmid		0		1	0	1			0
NC_015680	NC_015680	CP002779		pya	Pyrococcus yayanosii CH1	51.6375	1716818				cell	cell	cell	cell	cell	cell	0	Euryarchaeota	Thermococcales	Pyrococcus	Pyrococcus	Pyrococcus	Pyrococcus	extreme_hyperthermophile	non_halophilic	higher_temperatures	1	0	0	0			0	0				1		0	1	1			not computed
NZ_CP010835	NZ_CP010835	CP010835		pyc	Pyrococcus kukulkanii strain NCB100	44.6221	1977126				cell	cell	cell	cell	cell	cell	0	Euryarchaeota	Thermococcales	Pyrococcus	Pyrococcus	Pyrococcus	Pyrococcus	extreme_hyperthermophile	non_halophilic	higher_temperatures	1	0	0	0			0	0				1		0	1	1			not computed
NC_015474	NC_015474	CP002670		pyn	Pyrococcus sp. NA2	42.7403	1861320				cell	cell	cell	cell	cell	cell	0	Euryarchaeota	Thermococcales	Pyrococcus	Pyrococcus	Pyrococcus	Pyrococcus	strong_hyperthermophile	non_halophilic	higher_temperatures	1	0	0	0			0	0				1		0	1	1			not computed
NC_012624	NC_012624	CP001405		pYN01	Sulfolobus islandicus Y.N.15.51 plasmid pYN01	36.1084	42245				plasmid	plasmid	plasmid	plasmid	plasmid_CONJUG	plasmid_CONJUG	1	Crenarchaeota	Sulfolobales	Sulfolobus	pNOB8-like	pNOB8-like	pNOB8-like	extreme_thermophile	non_halophilic	lower_temperatures	0	1	0	0			1	1	pNOB8-like	plasmid		0		1	0	1			0
CP003098		CP003098		pyr	Pyrobaculum ferrireducens strain 1860	56.9668	2467972				cell	cell	cell	cell	cell	cell	0	Crenarchaeota	Thermoproteales	Pyrobaculum	Pyrobaculum	Pyrobaculum	Pyrobaculum	strong_hyperthermophile	non_halophilic	higher_temperatures	1	0	1	0			0	0				0		0	1	1			not computed
NC_017946	NC_017946	CP003534		pys	Pyrococcus sp. ST04	42.2933	1736885				cell	cell	cell	cell	cell	cell	0	Euryarchaeota	Thermococcales	Pyrococcus	Pyrococcus	Pyrococcus	Pyrococcus	extreme_hyperthermophile	non_halophilic	higher_temperatures	1	0	0	0			0	0				1		0	1	1			not computed
CP012158		CP012158		pyw	Pyrobaculum sp. WP30	58.3084	1993257				cell	cell	cell	cell	cell	cell	0	Crenarchaeota	Thermoproteales	Pyrobaculum	Pyrobaculum	Pyrobaculum	Pyrobaculum	extreme_thermophile	non_halophilic	lower_temperatures	1	0	1	0			0	0				0		0	1	1			not computed
NC_004531	NC_004531	AF389188		pZMX101	Halorubrum saccharovorum plasmid pZMX101	65.9775	3918				plasmid	plasmid	plasmid	plasmid	plasmid	plasmid	0	Euryarchaeota	Haloferacales	Halorubrum	Haloferacales plasmid	Haloferacales plasmid	Haloferacales plasmid	halophile	halophilic	halophilic	0	1	1	1	other plasmid		0	0				0		0	0	1			0
NC_006996	NC_006996	AY588480		pZMX201	Natrinema sp. CX2021 plasmid pZMX201	62.47	1668				plasmid	plasmid	plasmid	plasmid	plasmid	plasmid	0	Euryarchaeota	Natrialbales	Natrinema	RC-Rep SFI	RC-Rep SFI	RC-Rep SFI	halophile	halophilic	halophilic	0	1	0	1	RC-Rep_SFI		0	0				0		0	0	1			0
NZ_CP020364	NZ_CP020364	CP020364		sacg	Sulfolobus acidocaldarius strain DG1	36.7081	2225849				cell	cell	cell	cell	cell	cell	0	Crenarchaeota	Sulfolobales	Sulfolobus	Sulfolobus	Sulfolobus	Sulfolobus	extreme_thermophile	non_halophilic	lower_temperatures	1	0	1	0			1	1	Sulfolobaceae	cell		0		0	1	1			not computed
NC_020246	NC_020246	CP002817		sacn	Sulfolobus acidocaldarius N8	36.6677	2176362				cell	cell	cell	cell	cell	cell	0	Crenarchaeota	Sulfolobales	Sulfolobus	Sulfolobus	Sulfolobus	Sulfolobus	extreme_thermophile	non_halophilic	lower_temperatures	1	0	0	0			1	1	Sulfolobaceae	cell		0		0	1	1			not computed
NC_020247	NC_020247	CP002818		sacr	Sulfolobus acidocaldarius Ron12/I	36.7068	2223983				cell	cell	cell	cell	cell	cell	0	Crenarchaeota	Sulfolobales	Sulfolobus	Sulfolobus	Sulfolobus	Sulfolobus	extreme_thermophile	non_halophilic	lower_temperatures	1	0	0	0			1	1	Sulfolobaceae	cell		0		0	1	1			not computed
CP006977		CP006977		sacs	Sulfolobus acidocaldarius SUSAZ	36.3002	2061920				cell	cell	cell	cell	cell	cell	0	Crenarchaeota	Sulfolobales	Sulfolobus	Sulfolobus	Sulfolobus	Sulfolobus	extreme_thermophile	non_halophilic	lower_temperatures	1	0	1	0			1	1	Sulfolobaceae	cell		0		0	1	1			not computed
NZ_CP020363	NZ_CP020363	CP020363		sacw	Sulfolobus acidocaldarius strain Y14 13-1	36.6961	2238200				cell	cell	cell	cell	cell	cell	0	Crenarchaeota	Sulfolobales	Sulfolobus	Sulfolobus	Sulfolobus	Sulfolobus	extreme_thermophile	non_halophilic	lower_temperatures	1	0	0	0			1	1	Sulfolobaceae	cell		0		0	1	1			not computed
NZ_CP020362	NZ_CP020362	CP020362		sacx	Sulfolobus acidocaldarius strain Y14 16-22	36.7576	2286709				cell	cell	cell	cell	cell	cell	0	Crenarchaeota	Sulfolobales	Sulfolobus	Sulfolobus	Sulfolobus	Sulfolobus	extreme_thermophile	non_halophilic	lower_temperatures	1	0	1	0			1	1	Sulfolobaceae	cell		0		0	1	1			not computed
NZ_CP020360	NZ_CP020360	CP020360		sacy	Sulfolobus acidocaldarius strain Y14 18-5	36.7478	2171591				cell	cell	cell	cell	cell	cell	0	Crenarchaeota	Sulfolobales	Sulfolobus	Sulfolobus	Sulfolobus	Sulfolobus	extreme_thermophile	non_halophilic	lower_temperatures	1	0	1	0			1	1	Sulfolobaceae	cell		0		0	1	1			not computed
NZ_CP020361	NZ_CP020361	CP020361		sacz	Sulfolobus acidocaldarius strain Y14 20-20	36.7398	2270336				cell	cell	cell	cell	cell	cell	0	Crenarchaeota	Sulfolobales	Sulfolobus	Sulfolobus	Sulfolobus	Sulfolobus	extreme_thermophile	non_halophilic	lower_temperatures	1	0	0	0			1	1	Sulfolobaceae	cell		0		0	1	1			not computed
NC_007181	NC_007181	CP000077		sai	Sulfolobus acidocaldarius DSM 639	36.7076	2225959				cell	cell	cell	cell	cell	cell	0	Crenarchaeota	Sulfolobales	Sulfolobus	Sulfolobus	Sulfolobus	Sulfolobus	extreme_thermophile	non_halophilic	lower_temperatures	1	0	1	0			1	1	Sulfolobaceae	cell		0		0	1	1			not computed
NC_021313	NC_021313	CP005962		sali	Salinarchaeum sp. Harcht-Bsk1	66.586	3255260				cell	cell	cell	cell	cell	cell	0	Euryarchaeota	Natrialbales	Salinarchaeum	Salinarchaeum	Salinarchaeum	Salinarchaeum	halophile	halophilic	halophilic	1	0	0	1	cell		0	0				0		0	0	1			not computed
MF144115		MF144115		SEV1	Sulfolobus ellipsoid virus 1	33.0376	23219				virus	virus	virus	virus	virus	virus	0	Crenarchaeota	Sulfolobales	Sulfolobus	Ovaliviridae	Ovaliviridae	Alphaovalivirus	extreme_thermophile	non_halophilic	lower_temperatures	0	1	0	0			1	1	Other viruses	virus		0		1	0	1			0
NC_007217	NC_007217	AY950802		SH1	Haloarcula phage SH1	68.3836	30889				virus	virus	virus	virus	virus	virus	0	Euryarchaeota	Halobacteriales	Haloarcula	Sphaerolipoviridae	Sphaerolipoviridae	Alphasphaerolipovirus	halophile	halophilic	halophilic	0	1	0	1	Sphaerolipoviridae		0	0				0		0	0	1			0
NC_014205	NC_014205	CP002051		shc	Staphylothermus hellenicus DSM 12710	36.8383	1580347				cell	cell	cell	cell	cell	cell	0	Crenarchaeota	Desulfurococcales	Staphylothermus	Staphylothermus	Staphylothermus	Staphylothermus	hyperthermophile	non_halophilic	higher_temperatures	1	0	1	0			0	0				0		0	1	1			not computed
NC_012588	NC_012588	CP001400		sia	Sulfolobus islandicus M.14.25	35.0995	2608832				cell	cell	cell	cell	cell	cell	0	Crenarchaeota	Sulfolobales	Sulfolobus	Sulfolobus	Sulfolobus	Sulfolobus	extreme_thermophile	non_halophilic	lower_temperatures	1	0	1	0			1	1	Sulfolobaceae	cell		0		0	1	1			not computed
NC_021058	NC_021058	CP003928		sic	Sulfolobus islandicus LAL14/1	35.1421	2465177				cell	cell	cell	cell	cell	cell	0	Crenarchaeota	Sulfolobales	Sulfolobus	Sulfolobus	Sulfolobus	Sulfolobus	extreme_thermophile	non_halophilic	lower_temperatures	1	0	0	0			1	1	Sulfolobaceae	cell		0		0	1	1			not computed
NC_012726	NC_012726	CP001402		sid	Sulfolobus islandicus M.16.4	35.0023	2586647				cell	cell	cell	cell	cell	cell	0	Crenarchaeota	Sulfolobales	Sulfolobus	Sulfolobus	Sulfolobus	Sulfolobus	extreme_thermophile	non_halophilic	lower_temperatures	1	0	1	0			1	1	Sulfolobaceae	cell		0		0	1	1			not computed
NC_003214	NC_003214	AF440571		SIFV	Sulfolobus islandicus filamentous virus	33.3521	40900				virus	virus	virus	virus	virus	virus	0	Crenarchaeota	Sulfolobales	Sulfolobus	Lipothrixviridae	Lipothrixviridae	Betalipothrixvirus	extreme_thermophile	non_halophilic	lower_temperatures	0	1	1	0			1	1	Lipothrixviridae	virus		0		1	0	1			0
NC_017275	NC_017275	CP002426		sih	Sulfolobus islandicus HVE10/4	35.1482	2655201				cell	cell	cell	cell	cell	cell	0	Crenarchaeota	Sulfolobales	Sulfolobus	Sulfolobus	Sulfolobus	Sulfolobus	extreme_thermophile	non_halophilic	lower_temperatures	1	0	0	0			1	1	Sulfolobaceae	cell		0		0	1	1			not computed
NC_013769	NC_013769	CP001731		sii	Sulfolobus islandicus L.D.8.5	35.2538	2722032				cell	cell	cell	cell	cell	cell	0	Crenarchaeota	Sulfolobales	Sulfolobus	Sulfolobus	Sulfolobus	Sulfolobus	extreme_thermophile	non_halophilic	lower_temperatures	1	0	0	0			1	1	Sulfolobaceae	cell		0		0	1	1			not computed
NC_012632	NC_012632	CP001401		sim	Sulfolobus islandicus M.16.27	35.0097	2692402				cell	cell	cell	cell	cell	cell	0	Crenarchaeota	Sulfolobales	Sulfolobus	Sulfolobus	Sulfolobus	Sulfolobus	extreme_thermophile	non_halophilic	lower_temperatures	1	0	1	0			1	1	Sulfolobaceae	cell		0		0	1	1			not computed
NC_012623	NC_012623	CP001404		sin	Sulfolobus islandicus Y.N.15.51	35.2933	2812165				cell	cell	cell	cell	cell	cell	0	Crenarchaeota	Sulfolobales	Sulfolobus	Sulfolobus	Sulfolobus	Sulfolobus	extreme_thermophile	non_halophilic	lower_temperatures	1	0	0	0			1	1	Sulfolobaceae	cell		0		0	1	1			not computed
NC_017276	NC_017276	CP002425		sir	Sulfolobus islandicus REY15A	35.3078	2522992				cell	cell	cell	cell	cell	cell	0	Crenarchaeota	Sulfolobales	Sulfolobus	Sulfolobus	Sulfolobus	Sulfolobus	extreme_thermophile	non_halophilic	lower_temperatures	1	0	0	0			1	1	Sulfolobaceae	cell		0		0	1	1			not computed
NC_004087	NC_004087	AJ414696		SIRV1	Sulfolobus islandicus rod-shaped virus 1	25.2693	32308				virus	virus	virus	virus	virus	virus	0	Crenarchaeota	Sulfolobales	Sulfolobus	Rudiviridae	Rudiviridae	Rudivirus	extreme_thermophile	non_halophilic	lower_temperatures	0	1	0	0			1	1	Rudiviridae	virus		0		1	0	1			0
NC_034625	NC_034625	KY744230		SIRV10	Sulfolobus islandicus rod-shaped virus 10	25.3826	32735				virus	virus	virus	virus	virus	virus	0	Crenarchaeota	Sulfolobales	Sulfolobus	Rudiviridae	Rudiviridae	Rudivirus	extreme_thermophile	non_halophilic	lower_temperatures	0	1	1	0			1	1	Rudiviridae	virus		0		1	0	1			0
NC_034624	NC_034624	KY744234		SIRV11	Sulfolobus islandicus rod-shaped virus 11	25.8005	33356				virus	virus	virus	virus	virus	virus	0	Crenarchaeota	Sulfolobales	Sulfolobus	Rudiviridae	Rudiviridae	Rudivirus	extreme_thermophile	non_halophilic	lower_temperatures	0	1	1	0			1	1	Rudiviridae	virus		0		1	0	1			0
AJ748296		AJ748296		SIRV1XX	Sulfolobus islandicus rudivirus 1 variant XX	25.2817	33641				virus	virus	virus	virus	virus	virus	0	Crenarchaeota	Sulfolobales	Sulfolobus	Rudiviridae	Rudiviridae	Rudivirus	extreme_thermophile	non_halophilic	lower_temperatures	0	1	1	0			1	1	Rudiviridae	virus		0		1	0	1			0
NC_004086	NC_004086	AJ344259		SIRV2	Sulfolobus islandicus rod-shaped virus 2	25.1989	35450				virus	virus	virus	virus	virus	virus	0	Crenarchaeota	Sulfolobales	Sulfolobus	Rudiviridae	Rudiviridae	Rudivirus	extreme_thermophile	non_halophilic	lower_temperatures	0	1	0	0			1	1	Rudiviridae	virus		0		1	0	1			0
NC_030884	NC_030884	KX712143		SIRV3	Sulfolobus islandicus rudivirus 3 isolate SIRV3	25.519	32995				virus	virus	virus	virus	virus	virus	0	Crenarchaeota	Sulfolobales	Sulfolobus	Rudiviridae	Rudiviridae	Rudivirus	extreme_thermophile	non_halophilic	lower_temperatures	0	1	0	0			1	1	Rudiviridae	virus		0		1	0	1			0
NC_034628	NC_034628	KY744231		SIRV4	Sulfolobus islandicus rod-shaped virus 4	25.6229	35035				virus	virus	virus	virus	virus	virus	0	Crenarchaeota	Sulfolobales	Sulfolobus	Rudiviridae	Rudiviridae	Rudivirus	extreme_thermophile	non_halophilic	lower_temperatures	0	1	0	0			1	1	Rudiviridae	virus		0		1	0	1			0
NC_034621	NC_034621	KY744233		SIRV5	Sulfolobus islandicus rod-shaped virus 5	25.4338	36306				virus	virus	virus	virus	virus	virus	0	Crenarchaeota	Sulfolobales	Sulfolobus	Rudiviridae	Rudiviridae	Rudivirus	extreme_thermophile	non_halophilic	lower_temperatures	0	1	1	0			1	1	Rudiviridae	virus		0		1	0	1			0
NC_034627	NC_034627	KY744235		SIRV6	Sulfolobus islandicus rod-shaped virus 6	25.5397	35439				virus	virus	virus	virus	virus	virus	0	Crenarchaeota	Sulfolobales	Sulfolobus	Rudiviridae	Rudiviridae	Rudivirus	extreme_thermophile	non_halophilic	lower_temperatures	0	1	1	0			1	1	Rudiviridae	virus		0		1	0	1			0
NC_034619	NC_034619	KY744232		SIRV7	Sulfolobus islandicus rod-shaped virus 7	25.566	34190				virus	virus	virus	virus	virus	virus	0	Crenarchaeota	Sulfolobales	Sulfolobus	Rudiviridae	Rudiviridae	Rudivirus	extreme_thermophile	non_halophilic	lower_temperatures	0	1	0	0			1	1	Rudiviridae	virus		0		1	0	1			0
NC_034623	NC_034623	KY744229		SIRV8	Sulfolobus islandicus rod-shaped virus 8	25.0788	36493				virus	virus	virus	virus	virus	virus	0	Crenarchaeota	Sulfolobales	Sulfolobus	Rudiviridae	Rudiviridae	Rudivirus	extreme_thermophile	non_halophilic	lower_temperatures	0	1	0	0			1	1	Rudiviridae	virus		0		1	0	1			0
NC_034620	NC_034620	KY744228		SIRV9	Sulfolobus islandicus rod-shaped virus 9	24.932	36391				virus	virus	virus	virus	virus	virus	0	Crenarchaeota	Sulfolobales	Sulfolobus	Rudiviridae	Rudiviridae	Rudivirus	extreme_thermophile	non_halophilic	lower_temperatures	0	1	1	0			1	1	Rudiviridae	virus		0		1	0	1			0
NC_012589	NC_012589	CP001399		sis	Sulfolobus islandicus L.S.2.15	35.111	2736272				cell	cell	cell	cell	cell	cell	0	Crenarchaeota	Sulfolobales	Sulfolobus	Sulfolobus	Sulfolobus	Sulfolobus	extreme_thermophile	non_halophilic	lower_temperatures	1	0	0	0			1	1	Sulfolobaceae	cell		0		0	1	1			not computed
NC_012622	NC_012622	CP001403		siy	Sulfolobus islandicus Y.G.57.14	35.3854	2702058				cell	cell	cell	cell	cell	cell	0	Crenarchaeota	Sulfolobales	Sulfolobus	Sulfolobus	Sulfolobus	Sulfolobus	extreme_thermophile	non_halophilic	lower_temperatures	1	0	0	0			1	1	Sulfolobaceae	cell		0		0	1	1			not computed
NC_020882	NC_020882	KC618393		SMF1	Sulfolobales Mexican fusellovirus 1	45.4301	14847				virus	virus	virus	virus	virus	virus	0	Crenarchaeota	Sulfolobales	Sulfolobales	Fuselloviridae	Fuselloviridae	Fuselloviridae	extreme_thermophile	non_halophilic	lower_temperatures	0	1	0	0			1	1	Fuselloviridae	virus		0		1	0	1	HostOrder_Family_Automatic	1	0
NC_009033	NC_009033	CP000575		smr	Staphylothermus marinus F1	35.7265	1570485				cell	cell	cell	cell	cell	cell	0	Crenarchaeota	Desulfurococcales	Staphylothermus	Staphylothermus	Staphylothermus	Staphylothermus	hyperthermophile	non_halophilic	higher_temperatures	1	0	1	0			0	0				0		0	1	1			not computed
NC_019413	NC_019413	JX944686		SMR1	Sulfolobales Mexican rudivirus 1	46.5969	27431				virus	virus	virus	virus	virus	virus	0	Crenarchaeota	Sulfolobales	Sulfolobales	Rudiviridae	Rudiviridae	Rudiviridae	extreme_thermophile	non_halophilic	lower_temperatures	0	1	0	0			1	1	Rudiviridae	virus		0		1	0	1	HostOrder_Family_Automatic	1	0
NC_023585	NC_023585	HG322870		SMV1	Sulfolobus monocaudavirus SMV1	38.4213	48775				virus	virus	virus	virus	virus	virus	0	Crenarchaeota	Sulfolobales	Sulfolobus	monocaudavirus	monocaudavirus	monocaudavirus	extreme_thermophile	non_halophilic	lower_temperatures	0	1	0	0			1	1	Other viruses	virus		0		1	0	1			0
NC_029020	NC_029020	KP238129		SMV2	Sulfolobus monocaudavirus SMV2	43.5524	50918				virus	virus	virus	virus	virus	virus	0	Crenarchaeota	Sulfolobales	Sulfolobus	monocaudavirus	monocaudavirus	monocaudavirus	extreme_thermophile	non_halophilic	lower_temperatures	0	1	0	0			1	1	Other viruses	virus		0		1	0	1	Family	1	0
NC_029103	NC_029103	KP282677		SMV3	Sulfolobus monocaudavirus SMV3	38.3626	64323				virus	virus	virus	virus	virus	virus	0	Crenarchaeota	Sulfolobales	Sulfolobus	monocaudavirus	monocaudavirus	monocaudavirus	extreme_thermophile	non_halophilic	lower_temperatures	0	1	0	0			1	1	Other viruses	virus		0		1	0	1			0
NC_029011	NC_029011	KP282678		SMV4	Sulfolobus monocaudavirus SMV4	38.6146	51711				virus	virus	virus	virus	virus	virus	0	Crenarchaeota	Sulfolobales	Sulfolobus	monocaudavirus	monocaudavirus	monocaudavirus	extreme_thermophile	non_halophilic	lower_temperatures	0	1	0	0			1	1	Other viruses	virus		0		1	0	1			0
NC_003158	NC_003158	AY048850		SNJ1	Natrinema virus SNJ1	61.104	16341				virus	virus	virus	virus	virus	virus	0	Euryarchaeota	Natrialbales	Natrinema	Sphaerolipoviridae	Sphaerolipoviridae	Betasphaerolipovirus	halophile	halophilic	halophilic	0	1	0	1	Sphaerolipoviridae		0	0				0		0	0	0	Automatic	1	0
None			NC_018224	SNJ2	Natrinema virus SNJ2	30.1346	16992	1			virus	virus	virus	virus	virus	virus	0	Euryarchaeota	Natrialbales	Natrinema	Pleolipoviridae	Pleolipoviridae	Pleolipoviridae	halophile	halophilic	halophilic	0	1	1	1	Pleolipoviridae		0	0		virus		0		0	0	0	Family	1	unavailable
NC_017274	NC_017274	CP001800		sol	Sulfolobus solfataricus 98/2	35.8252	2668974				cell	cell	cell	cell	cell	cell	0	Crenarchaeota	Sulfolobales	Sulfolobus	Sulfolobus	Sulfolobus	Sulfolobus	extreme_thermophile	non_halophilic	lower_temperatures	1	0	0	0			1	1	Sulfolobaceae	cell		0		0	1	1			not computed
NC_038017	NC_038017	KY780159		SPV1	Sulfolobus polyhedral virus 1	38.3394	20222				virus	virus	virus	virus	virus	virus	0	Crenarchaeota	Sulfolobales	Sulfolobus	Portogloboviridae	Portogloboviridae	Alphaportoglobovirus	extreme_thermophile	non_halophilic	lower_temperatures	0	1	0	0			1	1	Other viruses	virus		0		1	0	1			0
NZ_CP026309	NZ_CP026309	CP026309		srub	Salinigranum rubrum strain GX10	66.8791	4250563				cell	cell	cell	cell	cell	cell	0	Euryarchaeota	Haloferacales	Salinigranum	Salinigranum	Salinigranum	Salinigranum	halophile	halophilic	halophilic	1	0	0	1	cell		0	0				0		0	0	1			not computed
NC_025375	NC_025375	FM164764		SRV	Stygiolobus rod-shaped virus	29.2746	28096				virus	virus	virus	virus	virus	virus	0	Crenarchaeota	Sulfolobales	Stygiolobus	Rudiviridae	Rudiviridae	Rudivirus	hyperthermophile	non_halophilic	higher_temperatures	0	1	0	0			1	1	Rudiviridae	virus		0		1	0	1	HostOrder_Family	1	0
NC_002754	NC_002754	AE006641		sso	Sulfolobus solfataricus P2	35.7872	2992245				cell	cell	cell	cell	cell	cell	0	Crenarchaeota	Sulfolobales	Sulfolobus	Sulfolobus	Sulfolobus	Sulfolobus	extreme_thermophile	non_halophilic	lower_temperatures	1	0	0	0			1	1	Sulfolobaceae	cell		0		0	1	1			not computed
NZ_CP011057	NZ_CP011057	CP011057		ssoa	Sulfolobus solfataricus strain SULA	35.8597	2727337				cell	cell	cell	cell	cell	cell	0	Crenarchaeota	Sulfolobales	Sulfolobus	Sulfolobus	Sulfolobus	Sulfolobus	extreme_thermophile	non_halophilic	lower_temperatures	1	0	0	0			1	1	Sulfolobaceae	cell		0		0	1	1			not computed
NZ_CP011056	NZ_CP011056	CP011056		ssof	Sulfolobus solfataricus strain SULC	35.8591	2727312				cell	cell	cell	cell	cell	cell	0	Crenarchaeota	Sulfolobales	Sulfolobus	Sulfolobus	Sulfolobus	Sulfolobus	extreme_thermophile	non_halophilic	lower_temperatures	1	0	1	0			1	1	Sulfolobaceae	cell		0		0	1	1			not computed
NZ_CP011055	NZ_CP011055	CP011055		ssol	Sulfolobus solfataricus strain SULB	35.8598	2727261				cell	cell	cell	cell	cell	cell	0	Crenarchaeota	Sulfolobales	Sulfolobus	Sulfolobus	Sulfolobus	Sulfolobus	extreme_thermophile	non_halophilic	lower_temperatures	1	0	0	0			1	1	Sulfolobaceae	cell		0		0	1	1			not computed
NZ_LT549890	NZ_LT549890	LT549890		ssop	Sulfolobus solfataricus strain P1	35.835	3034024				cell	cell	cell	cell	cell	cell	0	Crenarchaeota	Sulfolobales	Sulfolobus	Sulfolobus	Sulfolobus	Sulfolobus	extreme_thermophile	non_halophilic	lower_temperatures	1	0	1	0			1	1	Sulfolobaceae	cell		0		0	1	1			not computed
NC_001338	NC_001338	X07234		SSV1	Sulfolobus virus 1 (provirus)	39.6961	15465				virus	virus	virus	virus	virus	virus	0	Crenarchaeota	Sulfolobales	Sulfolobus	Fuselloviridae	Fuselloviridae	Alphafusellovirus	extreme_thermophile	non_halophilic	lower_temperatures	0	1	1	0			1	1	Fuselloviridae	virus		0		1	0	1			0
NC_005265	NC_005265	AY370762		SSV2	Sulfolobus virus 2	38.4969	14796				virus	virus	virus	virus	virus	virus	0	Crenarchaeota	Sulfolobales	Sulfolobus	Fuselloviridae	Fuselloviridae	Alphafusellovirus	extreme_thermophile	non_halophilic	lower_temperatures	0	1	1	0			1	1	Fuselloviridae	virus		0		1	0	1			0
NC_009986	NC_009986	EU030938		SSV4	Sulfolobus spindle-shaped virus 4	38.4737	15135				virus	virus	virus	virus	virus	virus	0	Crenarchaeota	Sulfolobales	Sulfolobus	Fuselloviridae	Fuselloviridae	Alphafusellovirus	extreme_thermophile	non_halophilic	lower_temperatures	0	1	1	0			1	1	Fuselloviridae	virus		0		1	0	1			0
NC_011217	NC_011217	EU030939		SSV5	Sulfolobus spindle-shaped virus 5	38.4801	15330				virus	virus	virus	virus	virus	virus	0	Crenarchaeota	Sulfolobales	Sulfolobus	Fuselloviridae	Fuselloviridae	Alphafusellovirus	extreme_thermophile	non_halophilic	lower_temperatures	0	1	0	0			1	1	Fuselloviridae	virus		0		1	0	1			0
NC_013587	NC_013587	FJ870915		SSV6	Sulfolobus spindle-shaped virus 6	38.1918	15684				virus	virus	virus	virus	virus	virus	0	Crenarchaeota	Sulfolobales	Sulfolobus	Fuselloviridae	Fuselloviridae	Betafusellovirus	extreme_thermophile	non_halophilic	lower_temperatures	0	1	0	0			1	1	Fuselloviridae	virus		0		1	0	1			0
NC_013588	NC_013588	FJ870916		SSV7	Sulfolobus spindle-shaped virus 7	38.9842	17602				virus	virus	virus	virus	virus	virus	0	Crenarchaeota	Sulfolobales	Sulfolobus	Fuselloviridae	Fuselloviridae	Alphafusellovirus	extreme_thermophile	non_halophilic	lower_temperatures	0	1	1	0			1	1	Fuselloviridae	virus		0		1	0	1			0
NC_005361	NC_005361	AY423772		SSVk1	Sulfolobus virus Kamchatka 1	38.746	17385				virus	virus	virus	virus	virus	virus	0	Crenarchaeota	Sulfolobales	Sulfolobus	Fuselloviridae	Fuselloviridae	Alphafusellovirus	extreme_thermophile	non_halophilic	lower_temperatures	0	1	1	0			1	1	Fuselloviridae	virus		0		1	0	1			0
None			NC_012589	SSV-ls215	Sulfolobus islandicus L.S.2.15 spindle-shaped virus	19.0782	15244	1			virus	virus	virus	virus	virus	virus	0	Crenarchaeota	Sulfolobales	Sulfolobus	Fuselloviridae	Fuselloviridae	Fuselloviridae	extreme_thermophile	non_halophilic	lower_temperatures	0	1	0	0			1	1	Fuselloviridae	virus		0		1	0	0			unavailable
None			NC_012588	SSV-m1425	Sulfolobus islandicus M.14.25 spindle-shaped virus	19.239	16602	1			virus	virus	virus	virus	virus	virus	0	Crenarchaeota	Sulfolobales	Sulfolobus	Fuselloviridae	Fuselloviridae	Fuselloviridae	extreme_thermophile	non_halophilic	lower_temperatures	0	1	0	0			1	1	Fuselloviridae	virus		0		1	0	0			unavailable
NC_005360	NC_005360	AY388628		SSVrh	Sulfolobus virus Ragged Hills	37.5341	16473				virus	virus	virus	virus	virus	virus	0	Crenarchaeota	Sulfolobales	Sulfolobus	Fuselloviridae	Fuselloviridae	Alphafusellovirus	extreme_thermophile	non_halophilic	lower_temperatures	0	1	0	0			1	1	Fuselloviridae	virus		0		1	0	1			0
None			NC_012622	SSV-yg5714	Sulfolobus islandicus Y.G.57.14 spindle-shaped virus	20.3366	13019	1			virus	virus	virus	virus	virus	virus	0	Crenarchaeota	Sulfolobales	Sulfolobus	Fuselloviridae	Fuselloviridae	Fuselloviridae	extreme_thermophile	non_halophilic	lower_temperatures	0	1	0	0			1	1	Fuselloviridae	virus		0		1	0	0			unavailable
NC_005892	NC_005892	AY569307		STIV	Sulfolobus turreted icosahedral virus	36.0075	17663				virus	virus	virus	virus	virus	virus	0	Crenarchaeota	Sulfolobales	Sulfolobus	Turriviridae	Turriviridae	Alphaturrivirus	extreme_thermophile	non_halophilic	lower_temperatures	0	1	1	0			1	1	Other viruses	virus		0		1	0	1			0
NC_014099	NC_014099	GU080336		STIV2	Sulfolobus turreted icosahedral virus 2	36.7344	16622				virus	virus	virus	virus	virus	virus	0	Crenarchaeota	Sulfolobales	Sulfolobus	Turriviridae	Turriviridae	Alphaturrivirus	extreme_thermophile	non_halophilic	lower_temperatures	0	1	0	0			1	1	Other viruses	virus		0		1	0	1			0
NC_003106	NC_003106	BA000023		sto	Sulfolobus tokodaii str. 7 DNA	32.7867	2694756				cell	cell	cell	cell	cell	cell	0	Crenarchaeota	Sulfolobales	Sulfolobus	Sulfolobus	Sulfolobus	Sulfolobus	extreme_thermophile	non_halophilic	lower_temperatures	1	0	0	0			1	1	Sulfolobaceae	cell		0		0	1	1			not computed
NC_006268	NC_006268	AJ783769		STSV1	Sulfolobus virus STSV1	35.2153	75294				virus	virus	virus	virus	virus	virus	0	Crenarchaeota	Sulfolobales	Sulfolobus	Bicaudaviridae	Bicaudaviridae	Bicaudaviridae	extreme_thermophile	non_halophilic	lower_temperatures	0	1	0	0			1	1	Other viruses	virus		0		1	0	1			0
NC_020077	NC_020077	JQ287645		STSV2	Sulfolobus virus STSV2	35.098	76107				virus	virus	virus	virus	virus	virus	0	Crenarchaeota	Sulfolobales	Sulfolobus	Bicaudaviridae	Bicaudaviridae	Bicaudaviridae	extreme_thermophile	non_halophilic	lower_temperatures	0	1	0	0			1	1	Other viruses	virus		0		1	0	1			0
NZ_CP017006	NZ_CP017006	CP017006		sula	Sulfolobus sp. A20	34.7753	2688317				cell	cell	cell	cell	cell	cell	0	Crenarchaeota	Sulfolobales	Sulfolobus	Sulfolobus	Sulfolobus	Sulfolobus	extreme_thermophile	non_halophilic	lower_temperatures	1	0	0	0			1	1	Sulfolobaceae	cell		0		0	1	1			not computed
NC_029027	NC_029027	KP282679		SYV1	Sulfolobales virus YNP1 strain SYV1	38.3382	40860				virus	virus	virus	virus	virus	virus	0	Crenarchaeota	Sulfolobales	Sulfolobales	Sulfolobales virus	Sulfolobales virus	Sulfolobales virus	extreme_thermophile	non_halophilic	lower_temperatures	0	1	0	0			1	1	Other viruses	virus	SYV1	0		1	0	1			0
NC_028992	NC_028992	KP282680		SYV2	Sulfolobales Virus YNP2 strain SYV2	42.653	34783				virus	virus	virus	virus	virus	virus	0	Crenarchaeota	Sulfolobales	Sulfolobales	Sulfolobales virus	Sulfolobales virus	Sulfolobales virus	extreme_thermophile	non_halophilic	lower_temperatures	0	1	0	0			1	1	Other viruses	virus		0		1	0	1			0
NC_014160	NC_014160	CP001939		tag	Thermosphaera aggregans DSM 11486	46.7343	1316595				cell	cell	cell	cell	cell	cell	0	Crenarchaeota	Desulfurococcales	Thermosphaera	Thermosphaera	Thermosphaera	Thermosphaera	hyperthermophile	non_halophilic	higher_temperatures	1	0	0	0			0	0				0		0	1	1			not computed
NC_014804	NC_014804	CP002372		tba	Thermococcus barophilus MP	41.7568	2010078				cell	cell	cell	cell	cell	cell	0	Euryarchaeota	Thermococcales	Thermococcus	Thermococcus	Thermococcus	Thermococcus	hyperthermophile	non_halophilic	higher_temperatures	1	0	0	0			0	0				1		0	1	1			not computed
NZ_CP013050	NZ_CP013050	CP013050		tbc	Thermococcus barophilus strain CH5	41.8369	2388527				cell	cell	cell	cell	cell	cell	0	Euryarchaeota	Thermococcales	Thermococcus	Thermococcus	Thermococcus	Thermococcus	hyperthermophile	non_halophilic	higher_temperatures	1	0	0	0			0	0				1		0	1	1			not computed
NZ_CP015101	NZ_CP015101	CP015101		tbs	Thermococcus barossii strain SHCK-94	54.6922	1922421				cell	cell	cell	cell	cell	cell	0	Euryarchaeota	Thermococcales	Thermococcus	Thermococcus	Thermococcus	Thermococcus	hyperthermophile	non_halophilic	higher_temperatures	1	0	0	0			0	0				1		0	1	1			not computed
NZ_CP007493	NZ_CP007493	CP007493		tcb	Thermofilum carboxyditrophus 1505	46.4039	1754190				cell	cell	cell	cell	cell	cell	0	Crenarchaeota	Thermoproteales	Thermofilum	Thermofilum	Thermofilum	Thermofilum	strong_hyperthermophile	non_halophilic	higher_temperatures	1	0	0	0			0	0				0		0	1	1			not computed
NZ_CP014854	NZ_CP014854	CP014854		tce	Thermococcus celer strain Vu 13	56.4475	1866819				cell	cell	cell	cell	cell	cell	0	Euryarchaeota	Thermococcales	Thermococcus	Thermococcus	Thermococcus	Thermococcus	hyperthermophile	non_halophilic	higher_temperatures	1	0	0	0			0	0				1		0	1	1			not computed
NZ_LN999010	NZ_LN999010	LN999010		tch	Thermococcus chitonophagus isolate 1	44.9205	1969648				cell	cell	cell	cell	cell	cell	0	Euryarchaeota	Thermococcales	Thermococcus	Thermococcus	Thermococcus	Thermococcus	hyperthermophile	non_halophilic	higher_temperatures	1	0	0	0			0	0				1		0	1	1			not computed
NZ_CP015193	NZ_CP015193	CP015193		tchi	Thermococcus chitonophagus strain GC74	44.9217	1961979				cell	cell	cell	cell	cell	cell	0	Euryarchaeota	Thermococcales	Thermococcus	Thermococcus	Thermococcus	Thermococcus	hyperthermophile	non_halophilic	higher_temperatures	1	0	0	0			0	0				1		0	1	1			not computed
NZ_CP008887	NZ_CP008887	CP008887		teu	Thermococcus eurythermalis strain A501	53.4656	2122535				cell	cell	cell	cell	cell	cell	0	Euryarchaeota	Thermococcales	Thermococcus	Thermococcus	Thermococcus	Thermococcus	hyperthermophile	non_halophilic	higher_temperatures	1	0	1	0			0	0				1		0	1	1			not computed
NZ_CP008888	NZ_CP008888	CP008888		teu_unnamed	Thermococcus eurythermalis plasmid	46.7071	3629				plasmid	plasmid	plasmid	plasmid	plasmid	plasmid	0	Euryarchaeota	Thermococcales	Thermococcus	Thermococcales plasmid	Thermococcales plasmid	Thermococcales plasmid	hyperthermophile	non_halophilic	higher_temperatures	0	1	0	0			0	0				1		1	0	1			0
NC_012804	NC_012804	CP001398		tga	Thermococcus gammatolerans EJ3	53.5615	2045438				cell	cell	cell	cell	cell	cell	0	Euryarchaeota	Thermococcales	Thermococcus	Thermococcus	Thermococcus	Thermococcus	hyperthermophile	non_halophilic	higher_temperatures	1	0	1	0			0	0				1		0	1	1			not computed
NZ_CP014855	NZ_CP014855	CP014855		tgg	Thermococcus gorgonarius strain W-12	51.6668	1674122				cell	cell	cell	cell	cell	cell	0	Euryarchaeota	Thermococcales	Thermococcus	Thermococcus	Thermococcus	Thermococcus	hyperthermophile	non_halophilic	higher_temperatures	1	0	0	0			0	0				1		0	1	1			not computed
None			NC_012804	TGV1	Thermococcus gammatolerans virus 1	49.7168	20833	1			plasmid	plasmid	plasmid	plasmid	plasmid	plasmid	0	Euryarchaeota	Thermococcales	Thermococcus	pT26-2-like	pT26-2-like	pT26-2-like	hyperthermophile	non_halophilic	higher_temperatures	0	1	1	0			0	0				1		1	0	0			unavailable
None			NC_012804	TGV2	Thermococcus gammatolerans virus 2	49.3536	20419	1			plasmid	plasmid	plasmid	plasmid	plasmid	plasmid	0	Euryarchaeota	Thermococcales	Thermococcus	Thermococcales plasmid	Thermococcales plasmid	Thermococcales plasmid	hyperthermophile	non_halophilic	higher_temperatures	0	1	0	0			0	0				1		1	0	0			unavailable
NZ_CP007140	NZ_CP007140	CP007140		tgy	Thermococcus guaymasensis DSM 11113	52.8623	1920914				cell	cell	cell	cell	cell	cell	0	Euryarchaeota	Thermococcales	Thermococcus	Thermococcus	Thermococcus	Thermococcus	hyperthermophile	non_halophilic	higher_temperatures	1	0	0	0			0	0				1		0	1	1			not computed
NC_016051	NC_016051	CP002952		tha	Thermococcus sp. AM4	54.781	2086428				cell	cell	cell	cell	cell	cell	0	Euryarchaeota	Thermococcales	Thermococcus	Thermococcus	Thermococcus	Thermococcus	hyperthermophile	non_halophilic	higher_temperatures	1	0	1	0			0	0				1		0	1	1			not computed
NC_022093	NC_022093	CP006646		thb	Thermofilum adornatum	46.5063	1750259				cell	cell	cell	cell	cell	cell	0	Crenarchaeota	Thermoproteales	Thermofilum	Thermofilum	Thermofilum	Thermofilum	hyperthermophile	non_halophilic	higher_temperatures	1	0	0	0			0	0				0		0	1	1			not computed
NZ_LT900021	NZ_LT900021	LT900021		thc	Thermococcus sp. EXT12c	54.5767	2155760				cell	cell	cell	cell	cell	cell	0	Euryarchaeota	Thermococcales	Thermococcus	Thermococcus	Thermococcus	Thermococcus	hyperthermophile	non_halophilic	higher_temperatures	1	0	0	0			0	0				1		0	1	1			not computed
NC_015865	NC_015865	CP002920		the	Thermococcus sp. 4557	56.0788	2011320				cell	cell	cell	cell	cell	cell	0	Euryarchaeota	Thermococcales	Thermococcus	Thermococcus	Thermococcus	Thermococcus	hyperthermophile	non_halophilic	higher_temperatures	1	0	1	0			0	0				1		0	1	1			not computed
NZ_CP009961	NZ_CP009961	CP009961		thf	Thermofilum uzonense strain 1807-2	47.9401	1611988				cell	cell	cell	cell	cell	cell	0	Crenarchaeota	Thermoproteales	Thermofilum	Thermofilum	Thermofilum	Thermofilum	hyperthermophile	non_halophilic	higher_temperatures	1	0	1	0			0	0				0		0	1	1			not computed
NC_017954	NC_017954	CP003531		thg	Thermogladius cellulolyticus 1633	55.6412	1356318				cell	cell	cell	cell	cell	cell	0	Crenarchaeota	Desulfurococcales	Thermogladius	Thermogladius	Thermogladius	Thermogladius	hyperthermophile	non_halophilic	higher_temperatures	1	0	1	0			0	0				0		0	1	1			not computed
NZ_CP021848	NZ_CP021848	CP021848		thh	Thermococcus sp. 5-4	55.6858	1854909				cell	cell	cell	cell	cell	cell	0	Euryarchaeota	Thermococcales	Thermococcus	Thermococcus	Thermococcus	Thermococcus	hyperthermophile	non_halophilic	higher_temperatures	1	0	1	0			0	0				1		0	1	1			not computed
NC_018015	NC_018015	CP003651		thm	Thermococcus cleftensis strain CL1	55.8175	1950313				cell	cell	cell	cell	cell	cell	0	Euryarchaeota	Thermococcales	Thermococcus	Thermococcus	Thermococcus	Thermococcus	hyperthermophile	non_halophilic	higher_temperatures	1	0	1	0			0	0				1		0	1	1			not computed
NZ_CP015104	NZ_CP015104	CP015104		thp	Thermococcus sp. P6	54.8794	1522818				cell	cell	cell	cell	cell	cell	0	Euryarchaeota	Thermococcales	Thermococcus	Thermococcus	Thermococcus	Thermococcus	hyperthermophile	non_halophilic	higher_temperatures	1	0	1	0			0	0				1		0	1	1			not computed
NZ_CP006965	NZ_CP006965	CP006965		ths	Thermococcus paralvinellae strain ES1	40.2965	1957742				cell	cell	cell	cell	cell	cell	0	Euryarchaeota	Thermococcales	Thermococcus	Thermococcus	Thermococcus	Thermococcus	hyperthermophile	non_halophilic	higher_temperatures	1	0	1	0			0	0				1		0	1	1			not computed
NZ_CP012200	NZ_CP012200	CP012200		thv	Thermococcus sp. 2319x1	44.5968	1961221				cell	cell	cell	cell	cell	cell	0	Euryarchaeota	Thermococcales	Thermococcus	Thermococcus	Thermococcus	Thermococcus	hyperthermophile	non_halophilic	higher_temperatures	1	0	1	0			0	0				1		0	1	1			not computed
NC_006624	NC_006624	AP006878		tko	Thermococcus kodakarensis KOD1 DNA	51.9955	2088737				cell	cell	cell	cell	cell	cell	0	Euryarchaeota	Thermococcales	Thermococcus	Thermococcus	Thermococcus	Thermococcus	hyperthermophile	non_halophilic	higher_temperatures	1	0	0	0			0	0				1		0	1	1			not computed
None			NC_006624	TKV1	Thermococcus kodakaraensis virus 1	52.077	23591	1			plasmid	plasmid	plasmid	plasmid	plasmid	plasmid	0	Euryarchaeota	Thermococcales	Thermococcus	pAMT11-like	pAMT11-like	pAMT11-like	extreme_hyperthermophile	non_halophilic	higher_temperatures	0	1	1	0			0	0				1		1	0	0			unavailable
None			NC_006624	TKV2	Thermococcus kodakaraensis virus 2	48.3775	17195	1			plasmid	plasmid	plasmid	plasmid	plasmid	plasmid	0	Euryarchaeota	Thermococcales	Thermococcus	pT26-2-like	pT26-2-like	pT26-2-like	extreme_hyperthermophile	non_halophilic	higher_temperatures	0	1	0	0			0	0				1		1	0	0			unavailable
None			NC_006624	TKV3	Thermococcus kodakaraensis virus 3	47.8122	27241	1			plasmid	plasmid	plasmid	plasmid	plasmid	plasmid	0	Euryarchaeota	Thermococcales	Thermococcus	pT26-2-like	pT26-2-like	pT26-2-like	extreme_hyperthermophile	non_halophilic	higher_temperatures	0	1	0	0			0	0				1		1	0	0			unavailable
None			NC_006624	TKV4	Thermococcus kodakaraensis virus 4	49.1128	18823	1			plasmid	plasmid	plasmid	plasmid	plasmid	plasmid	0	Euryarchaeota	Thermococcales	Thermococcus	pTN3-like	pTN3-like	pTN3-like	extreme_hyperthermophile	non_halophilic	higher_temperatures	0	1	0	0			0	0				1		1	0	0			unavailable
NC_022084	NC_022084	CP006670		tlt	Thermococcus litoralis DSM 5473	43.0872	2215172				cell	cell	cell	cell	cell	cell	0	Euryarchaeota	Thermococcales	Thermococcus	Thermococcus	Thermococcus	Thermococcus	hyperthermophile	non_halophilic	higher_temperatures	1	0	0	0			0	0				1		0	1	1			not computed
NC_010525	NC_010525	CP001014		tne	Pyrobaculum neutrophilum V24Sta	59.9106	1769823				cell	cell	cell	cell	cell	cell	0	Crenarchaeota	Thermoproteales	Pyrobaculum	Pyrobaculum	Pyrobaculum	Pyrobaculum	hyperthermophile	non_halophilic	higher_temperatures	1	0	1	0			0	0				0		0	1	1			not computed
NZ_CP007264	NZ_CP007264	CP007264		tnu	Thermococcus nautili strain 30-1	54.8417	1976356				cell	cell	cell	cell	cell	cell	0	Euryarchaeota	Thermococcales	Thermococcus	Thermococcus	Thermococcus	Thermococcus	hyperthermophile	non_halophilic	higher_temperatures	1	0	0	0			0	0				1		0	1	1			not computed
NC_011529	NC_011529	CP000855		ton	Thermococcus onnurineus NA1	51.2727	1847607				cell	cell	cell	cell	cell	cell	0	Euryarchaeota	Thermococcales	Thermococcus	Thermococcus	Thermococcus	Thermococcus	hyperthermophile	non_halophilic	higher_temperatures	1	0	1	0			0	0				1		0	1	1			not computed
NZ_CP015102	NZ_CP015102	CP015102		tpaf	Thermococcus pacificus strain P-4	54.2408	1785673				cell	cell	cell	cell	cell	cell	0	Euryarchaeota	Thermococcales	Thermococcus	Thermococcus	Thermococcus	Thermococcus	hyperthermophile	non_halophilic	higher_temperatures	1	0	0	0			0	0				1		0	1	1			not computed
NC_008698	NC_008698	CP000505		tpe	Thermofilum pendens Hrk 5	57.6657	1781889				cell	cell	cell	cell	cell	cell	0	Crenarchaeota	Thermoproteales	Thermofilum	Thermofilum	Thermofilum	Thermofilum	hyperthermophile	non_halophilic	higher_temperatures	1	0	0	0			0	0				0		0	1	1			not computed
NZ_CP014750	NZ_CP014750	CP014750		tpep	Thermococcus peptonophilus strain OG-1	51.7292	1847000				cell	cell	cell	cell	cell	cell	0	Euryarchaeota	Thermococcales	Thermococcus	Thermococcus	Thermococcus	Thermococcus	hyperthermophile	non_halophilic	higher_temperatures	1	0	1	0			0	0				1		0	1	1			not computed
NZ_CP014751	NZ_CP014751	CP014751		tpep_unnamed	Thermococcus peptonophilus strain OG-1 plasmid	51.9875	49106				plasmid	plasmid	plasmid	plasmid	plasmid	plasmid	0	Euryarchaeota	Thermococcales	Thermococcus	Thermococcales plasmid	Thermococcales plasmid	Thermococcales plasmid	hyperthermophile	non_halophilic	higher_temperatures	0	1	1	0			0	0				1		1	0	1			0
NZ_CP015520	NZ_CP015520	CP015520		tpie	Thermococcus piezophilus strain CDGS	51.107	1928800				cell	cell	cell	cell	cell	cell	0	Euryarchaeota	Thermococcales	Thermococcus	Thermococcus	Thermococcus	Thermococcus	extreme_thermophile	non_halophilic	lower_temperatures	1	0	1	0			0	0				1		0	1	1			not computed
NZ_CP014862	NZ_CP014862	CP014862		tprf	Thermococcus profundus strain DT 5432	53.2604	2005098				cell	cell	cell	cell	cell	cell	0	Euryarchaeota	Thermococcales	Thermococcus	Thermococcus	Thermococcus	Thermococcus	hyperthermophile	non_halophilic	higher_temperatures	1	0	0	0			0	0				1		0	1	1			not computed
NC_016899	NC_016899	JQ010983		TPV1	Thermococcus prieurii virus 1	49.5369	21592				virus	virus	virus	virus	virus	virus	0	Euryarchaeota	Thermococcales	Thermococcus	Thermococcales spindle	Fuselloviridae	Deltafusellovirus	hyperthermophile	non_halophilic	higher_temperatures	0	1	0	0			0	0				1		1	0	1			0
NZ_CP015106	NZ_CP015106	CP015106		trl	Thermococcus radiotolerans strain EJ2	55.5977	1868990				cell	cell	cell	cell	cell	cell	0	Euryarchaeota	Thermococcales	Thermococcus	Thermococcus	Thermococcus	Thermococcus	hyperthermophile	non_halophilic	higher_temperatures	1	0	0	0			0	0				1		0	1	1			not computed
NC_012883	NC_012883	CP001463		tsi	Thermococcus sibiricus MM 739	40.2013	1845800				cell	cell	cell	cell	cell	cell	0	Euryarchaeota	Thermococcales	Thermococcus	Thermococcus	Thermococcus	Thermococcus	hyperthermophile	non_halophilic	higher_temperatures	1	0	0	0			0	0				1		0	1	1			not computed
NZ_CP015103	NZ_CP015103	CP015103		tsl	Thermococcus siculi strain RG-20	54.9939	2029167				cell	cell	cell	cell	cell	cell	0	Euryarchaeota	Thermococcales	Thermococcus	Thermococcus	Thermococcus	Thermococcus	hyperthermophile	non_halophilic	higher_temperatures	1	0	0	0			0	0				1		0	1	1			not computed
NZ_CP015105	NZ_CP015105	CP015105		ttd	Thermococcus thioreducens strain OGL-20P	53.4529	2065932				cell	cell	cell	cell	cell	cell	0	Euryarchaeota	Thermococcales	Thermococcus	Thermococcus	Thermococcus	Thermococcus	hyperthermophile	non_halophilic	higher_temperatures	1	0	1	0			0	0				1		0	1	1			not computed
NC_016070	NC_016070	FN869859		ttn	Thermoproteus tenax Kra 1	55.1283	1841542				cell	cell	cell	cell	cell	cell	0	Crenarchaeota	Thermoproteales	Thermoproteus	Thermoproteus	Thermoproteus	Thermoproteus	hyperthermophile	non_halophilic	higher_temperatures	1	0	1	0			0	0				0		0	1	1			not computed
NC_006556	NC_006556	AY722806		TTSV1	Thermoproteus tenax spherical virus 1	49.5295	20933				virus	virus	virus	virus	virus	virus	0	Crenarchaeota	Thermoproteales	Thermoproteus	Globuloviridae	Globuloviridae	Globulovirus	hyperthermophile	non_halophilic	higher_temperatures	0	1	1	0			0	0				0		1	0	1			0
X14855		X14855		TTV1	Thermoproteus tenax virus 1 (TTV1)	37.0108	13669				virus	virus	virus	virus	virus	virus	0	Crenarchaeota	Thermoproteales	Thermoproteus	Tristromaviridae	Tristromaviridae	Alphatristromavirus	hyperthermophile	non_halophilic	higher_temperatures	0	1	1	0			0	0				0		1	0	1	HostOrder	1	0
NC_015315	NC_015315	CP002590		tuz	Thermoproteus uzoniensis 768-20	59.6551	1936063				cell	cell	cell	cell	cell	cell	0	Crenarchaeota	Thermoproteales	Thermoproteus	Thermoproteus	Thermoproteus	Thermoproteus	hyperthermophile	non_halophilic	higher_temperatures	1	0	1	0			0	0				0		0	1	1			not computed
NC_014537	NC_014537	CP002100		vdi	Vulcanisaeta distributa DSM 14429	45.4277	2374137				cell	cell	cell	cell	cell	cell	0	Crenarchaeota	Thermoproteales	Vulcanisaeta	Vulcanisaeta	Vulcanisaeta	Vulcanisaeta	strong_hyperthermophile	non_halophilic	higher_temperatures	1	0	1	0			0	0				0		0	1	1			not computed
NC_015151	NC_015151	CP002529		vmo	Vulcanisaeta moutnovskia 768-28	42.387	2298983				cell	cell	cell	cell	cell	cell	0	Crenarchaeota	Thermoproteales	Vulcanisaeta	Vulcanisaeta	Vulcanisaeta	Vulcanisaeta	hyperthermophile	non_halophilic	higher_temperatures	1	0	0	0			0	0				0		0	1	1			not computed
